# Supplementary material for: Targeting kinesin family member 20A sensitizes stem-like triple-negative breast cancer cells to standard chemotherapy
Source: J Clin Invest. 2025 Dec 15;135(24):e182394. doi: 10.1172/JCI182394 (PMC12700555; doi:10.1172/JCI182394)
Supplement: Supplemental table 1 [file jci-135-182394-s100.xlsx]

## Sheet: Hs578T
GENE_NAME	LogFC	logCPM	LR	PValue	FDR
ALDH1A3	1.31679	9.51067	1000.68	1.27516e-219	2.45888e-215
PLAT	0.726875	8.91842	238.186	9.77592e-54	1.71372e-50
IGFBP3	0.504075	10.3953	178.829	8.72974e-41	9.35197e-38
LMO2	0.975821	4.89499	170.188	6.73293e-39	6.18244e-36
ITGA2	0.626282	8.25198	169.769	8.30847e-39	7.28237e-36
TMPRSS15	0.720122	6.02119	168.204	1.82619e-38	1.53106e-35
FGD4	0.660224	6.56766	154.245	2.04761e-35	1.57936e-32
TMEM156	0.672664	6.71571	150.727	1.20215e-34	8.27897e-32
ITGA8	0.614438	7.12132	148.617	3.47684e-34	2.31186e-31
SFRP1	0.583484	7.01054	140.726	1.84668e-32	1.1128e-29
COL22A1	0.933518	4.72341	132.787	1.00649e-30	5.70828e-28
SLC7A2	0.604083	6.15555	120.738	4.3603e-28	2.0019e-25
SLC1A1	0.494448	8.75613	120.425	5.10675e-28	2.29008e-25
ANTXR2	0.489647	8.87806	119.779	7.07029e-28	3.09855e-25
GDF6	0.656531	8.09416	114.582	9.71875e-27	4.07406e-24
ZNF704	0.462495	9.0137	111.456	4.70077e-26	1.88844e-23
MEDAG	0.55411	6.35347	103.321	2.85053e-24	1.0179e-21
TMEM158	0.539612	6.29324	94.1357	2.9462e-22	9.7951e-20
NEK2	0.508728	6.29315	93.1582	4.82781e-22	1.57787e-19
CCNB1	0.504493	7.99823	91.8582	9.31143e-22	2.99254e-19
FAM83D	0.504961	6.39726	91.5984	1.06177e-21	3.3564e-19
TRAF1	0.944547	4.58535	89.9573	2.43352e-21	7.33213e-19
UBASH3B	0.471423	7.3907	89.3642	3.2843e-21	9.74327e-19
NTN4	0.497695	6.41141	87.8257	7.14839e-21	2.08852e-18
ODC1	0.489788	7.48372	86.3368	1.5176e-20	4.36775e-18
NCEH1	0.456116	7.12456	83.2279	7.3117e-20	1.9858e-17
CD9	0.525406	5.91593	80.9809	2.27906e-19	5.9388e-17
ENC1	0.44719	7.13378	77.9441	1.05998e-18	2.55494e-16
SVIP	1.06718	3.13728	77.1947	1.54908e-18	3.68777e-16
CD70	1.03774	3.68126	76.344	2.38314e-18	5.60417e-16
YPEL1	0.80491	3.89162	75.5136	3.62904e-18	8.13706e-16
TPX2	0.401165	8.59039	73.7669	8.79096e-18	1.94846e-15
NCAM2	0.56796	5.08395	73.2766	1.12696e-17	2.42064e-15
ARL6IP1	0.413913	8.35754	73.2717	1.12979e-17	2.42064e-15
CCNA2	0.45191	7.60558	72.952	1.32841e-17	2.81491e-15
ADAMTS1	0.421206	7.92148	72.5966	1.59055e-17	3.33377e-15
HMMR	0.448948	7.29502	71.7334	2.46332e-17	4.94794e-15
KIF20A	0.477768	8.54152	71.5992	2.63658e-17	5.24136e-15
AURKA	0.438968	6.91543	70.4739	4.66385e-17	8.90426e-15
TNFAIP8L1	0.525031	5.26402	70.2661	5.182e-17	9.79652e-15
PLK1	0.443449	6.49824	68.5989	1.20671e-16	2.13477e-14
IL8	0.479372	7.06648	67.8011	1.80853e-16	3.14179e-14
ITGB3	0.438432	6.35721	67.1334	2.53749e-16	4.36878e-14
FAM107B	0.47631	6.09997	66.1732	4.1299e-16	6.86524e-14
CEP55	0.42577	7.42872	65.1479	6.94822e-16	1.1259e-13
NUF2	0.447062	7.51052	64.4222	1.0042e-15	1.60033e-13
IL6	0.565384	4.87347	61.7464	3.90675e-15	5.88545e-13
MEST	1.03282	2.36959	61.6097	4.18754e-15	6.25956e-13
ADAMTS18	0.751133	3.55403	60.7095	6.61492e-15	9.66329e-13
CENPE	0.410384	8.10967	57.4716	3.42889e-14	4.68932e-12
MTSS1	0.568838	4.97647	55.7911	8.05959e-14	1.07181e-11
HMGA1	0.431427	6.83663	55.6682	8.57962e-14	1.13316e-11
PREX1	0.40591	6.56733	54.5119	1.54511e-13	2.01314e-11
GSTM1	0.465794	6.61351	52.9425	3.43456e-13	4.24542e-11
GALNT16	0.613559	4.32262	51.9587	5.66817e-13	6.83121e-11
FST	0.643984	4.00719	50.559	1.15633e-12	1.33519e-10
LAMA3	0.622361	4.21128	50.2964	1.32193e-12	1.50833e-10
SLC6A17	1.00618	2.10207	50.0593	1.49171e-12	1.67236e-10
ARNTL2	0.416008	6.11181	49.4447	2.04042e-12	2.19807e-10
DHRS9	0.759372	3.93898	49.2332	2.27269e-12	2.42123e-10
PHOSPHO1	0.762628	3.50972	49.1075	2.42309e-12	2.56728e-10
TNFRSF11A	0.521131	4.72027	48.9378	2.64207e-12	2.78399e-10
SMOC1	0.67592	3.51402	48.6493	3.06081e-12	3.19157e-10
SAPCD2	0.742163	5.1882	46.6254	8.59396e-12	8.49832e-10
NEURL1B	0.426768	5.50038	44.4274	2.63964e-11	2.42382e-09
PLCXD2	0.73005	3.27589	42.417	7.37449e-11	6.52304e-09
OCLN	0.720313	2.79132	41.0097	1.51472e-10	1.29241e-08
CD97	0.407739	6.40356	40.8454	1.64762e-10	1.39961e-08
ISM1	0.575565	4.16799	40.8245	1.66529e-10	1.40842e-08
GATA6	0.60919	5.49425	40.541	1.92535e-10	1.6142e-08
GATA2	0.470898	5.54118	40.3268	2.14842e-10	1.79342e-08
LINC00161	0.651396	3.50706	39.7681	2.85978e-10	2.29772e-08
CAMK1D	0.476186	4.62545	38.9883	4.26363e-10	3.31515e-08
PGBD3	0.442353	4.82688	37.7589	8.00489e-10	5.93686e-08
PAGE2B	0.793155	2.77278	37.2206	1.05494e-09	7.70543e-08
SLC7A5	0.409352	7.70366	37.1917	1.07068e-09	7.79091e-08
UBE2C	0.466505	5.85703	37.0612	1.14477e-09	8.20615e-08
ABCA8	0.640017	3.12259	36.9031	1.24146e-09	8.83358e-08
OTUB2	0.6071	3.81029	36.3961	1.61023e-09	1.13321e-07
PTGIS	0.420989	4.96862	35.849	2.13222e-09	1.47368e-07
EPHB1	0.675249	3.08248	35.6112	2.40893e-09	1.65308e-07
CREB5	0.603992	3.21788	34.8847	3.49813e-09	2.31008e-07
TSLP	0.44348	4.80116	34.4357	4.40562e-09	2.86039e-07
KRT80	0.413772	5.11604	34.0845	5.27693e-09	3.39184e-07
WSCD1	1.75232	-0.462173	34.0082	5.48799e-09	3.51578e-07
IGFBP1	0.824756	2.22333	33.9687	5.60071e-09	3.57611e-07
LOC283070	0.478729	4.3814	33.8156	6.05898e-09	3.80571e-07
GPRC5A	0.497432	4.89929	33.4617	7.26805e-09	4.4492e-07
ABLIM1	0.461371	4.73711	33.2409	8.14196e-09	4.95273e-07
CNR1	0.568224	3.93457	32.7444	1.05111e-08	6.21736e-07
FJX1	0.840689	2.93536	32.0533	1.50004e-08	8.73874e-07
CCBE1	0.623229	3.08479	30.9324	2.67171e-08	1.502e-06
RHOXF2	1.07997	1.39927	30.516	3.31123e-08	1.79577e-06
RHOXF2B	1.07997	1.39927	30.5136	3.31533e-08	1.79577e-06
SDK2	0.540732	3.32932	29.8046	4.7785e-08	2.52449e-06
ETV4	0.602493	3.03645	29.4277	5.8042e-08	3.03313e-06
VAT1L	0.406044	4.71285	29.2364	6.40645e-08	3.30998e-06
HS3ST1	0.879498	2.43717	29.1823	6.58771e-08	3.38749e-06
THEM6	0.407863	5.19735	28.1144	1.14352e-07	5.6395e-06
LRRC20	0.582376	3.10651	26.6371	2.45487e-07	1.14618e-05
ACBD7	0.470796	3.63245	26.482	2.66007e-07	1.23303e-05
TUBA3C	0.67114	2.68856	26.147	3.16385e-07	1.4457e-05
DKK1	0.540777	3.33818	26.0558	3.31694e-07	1.50142e-05
IL6R	0.47135	3.63823	25.8862	3.62152e-07	1.63545e-05
FAM133A	0.721432	2.31687	25.5041	4.41452e-07	1.94794e-05
MYEF2	0.438387	4.40358	25.3155	4.86788e-07	2.12369e-05
NAP1L3	0.838342	1.49398	25.2107	5.13958e-07	2.20727e-05
EEF1A2	0.400952	5.3054	24.8008	6.35704e-07	2.64187e-05
NUP210	0.872169	1.27971	24.5435	7.26523e-07	2.9556e-05
FAM110A	0.810027	2.38682	24.4487	7.63165e-07	3.08514e-05
SCN5A	1.52918	-0.617377	24.3469	8.04548e-07	3.2321e-05
CCDC3	0.781611	2.03619	23.9018	1.01378e-06	3.98955e-05
CHRNA6	2.94899	-1.91593	23.4519	1.28077e-06	4.86163e-05
FAM43A	0.656869	4.02927	22.6313	1.96257e-06	7.20638e-05
CDC42EP1	0.43408	5.79685	22.2783	2.35861e-06	8.45372e-05
TNFSF9	0.535657	2.84918	22.1256	2.55383e-06	9.05248e-05
ADORA2A	0.469637	3.49836	21.8873	2.89149e-06	0.000101745
CHL1	0.99319	1.05797	21.8116	3.00771e-06	0.000105259
KLHL4	0.576952	2.47273	21.6474	3.2766e-06	0.000112826
BMP6	0.711502	1.47367	21.3276	3.87112e-06	0.000130501
LOC100287314	0.42238	3.6642	21.0986	4.36256e-06	0.000144542
LOC643723	0.577703	2.64142	21.0317	4.51752e-06	0.000148908
EHD1	0.455156	5.86664	20.5273	5.87877e-06	0.000189883
ZNF132	0.942563	0.329157	20.0904	7.3865e-06	0.000229362
SNORA80B	0.791253	0.974412	19.5614	9.74179e-06	0.000299126
MIR1304	0.852426	0.664627	19.4976	1.00727e-05	0.000307815
LOC284801	2.60919	4.39651	19.019	1.29423e-05	0.000386924
GRB14	0.466658	2.91998	18.8418	1.42019e-05	0.000420668
ABCB1	0.762519	1.03288	18.6484	1.57183e-05	0.000460631
SH3RF3	0.424257	3.32051	18.5454	1.65907e-05	0.00048326
CELSR1	0.615179	1.76426	18.1642	2.02649e-05	0.000578282
LOC201651	0.714091	1.18508	18.0449	2.15755e-05	0.000608247
DPP10	3.14742	-2.43024	17.9436	2.27543e-05	0.00063422
FOXC2	0.545025	3.55373	17.8604	2.37716e-05	0.000653904
SNORA53	0.898873	0.731385	17.7911	2.4653e-05	0.000673349
ENPP5	0.640937	1.56875	17.5977	2.72915e-05	0.000738094
LRRC2	0.52419	2.30569	17.539	2.81475e-05	0.000759118
LRP4	0.583646	2.32881	17.4556	2.94097e-05	0.000789842
IRX3	0.49542	4.31258	17.4364	2.97081e-05	0.000796748
SNORA74A	0.469827	2.73495	17.3361	3.13185e-05	0.00083529
BDKRB1	0.507246	3.03568	16.8553	4.03397e-05	0.00103855
PEAR1	1.2147	-0.537257	16.7149	4.3438e-05	0.00110796
CACNG7	1.26612	-0.429653	16.6414	4.5154e-05	0.00114564
CST2	0.926924	0.105605	16.6336	4.53398e-05	0.00114736
PSG4	0.513824	2.78912	16.5799	4.66428e-05	0.00117724
MVB12B	0.515217	2.9242	16.4469	5.00315e-05	0.00124005
CYP2S1	0.549402	2.20054	16.2264	5.62054e-05	0.00137191
PLBD1	0.584517	1.67641	16.1912	5.72581e-05	0.00139408
STX11	0.722074	0.845635	16.0394	6.20384e-05	0.00149349
DGAT2	0.405934	3.88134	15.4317	8.55424e-05	0.00197783
KCNF1	1.08981	-0.141023	15.3811	8.78646e-05	0.00201942
MN1	0.409668	4.89861	15.3768	8.80648e-05	0.00202161
FGFBP1	1.46524	-1.1502	15.3331	9.01223e-05	0.0020566
RSPO2	0.520029	2.11805	15.229	9.52323e-05	0.00216297
SNORD27	0.508921	2.23505	15.1804	9.77134e-05	0.00221084
GALNT13	0.402632	3.30908	14.8986	0.000113446	0.002529
MESDC1	0.572424	2.96526	14.7979	0.000119669	0.00263724
THBD	1.19822	-0.515389	14.7736	0.000121222	0.00266536
GABRB2	0.430689	3.43618	14.7071	0.000125573	0.00275162
FDXACB1	0.46534	2.58417	14.6744	0.000127771	0.00278711
ABTB2	0.462685	2.77367	14.5238	0.000138398	0.00298515
CNGB3	0.733987	0.743732	14.3065	0.000155325	0.00331319
CDO1	1.01543	-0.330209	14.2101	0.000163492	0.00345511
ADRA1B	0.421798	2.76402	14.0944	0.000173861	0.00361684
C21orf7	0.491712	2.22192	14.0785	0.000175332	0.00363932
ZYG11A	2.27365	-2.13291	13.6973	0.000214763	0.00435924
RGS20	0.408768	2.79189	13.6871	0.000215934	0.0043738
RPSAP52	0.441425	2.86173	13.6691	0.000218007	0.00440192
FZD8	0.458674	4.36046	13.6417	0.000221215	0.00445736
SPTB	0.423975	2.69448	13.5532	0.0002319	0.00462433
KRBOX1	0.71762	0.635322	13.5033	0.00023815	0.00471484
ZNF140	0.849649	0.120085	13.4948	0.000239227	0.00473129
PNPLA4	0.740729	0.569592	13.4049	0.000250973	0.00493828
TFAP2D	0.646141	1.64845	13.3398	0.000259831	0.0050749
SNORD26	0.423774	2.81745	13.2506	0.000272491	0.00525971
PLCH2	2.02487	-2.10001	13.1162	0.000292758	0.00557281
HS6ST2	0.570943	1.4944	12.7986	0.000346878	0.00643158
SNORD78	0.590645	1.10926	12.7363	0.000358632	0.0066177
RAPGEF3	0.540768	1.48983	12.5852	0.000388806	0.00709305
ARVCF	0.61078	3.09559	12.5649	0.000393054	0.00715025
RASL11A	0.421146	3.07775	12.5617	0.000393742	0.007156
MIR3651	0.707494	0.445485	12.355	0.000439809	0.0078672
MXD3	0.619015	4.87433	12.0276	0.000524173	0.00910597
LOC100506178	0.719827	0.328819	12.009	0.000529433	0.00916433
NTF3	0.52413	1.68396	11.9207	0.000555148	0.00951548
PTPRC	1.35998	-1.34976	11.6961	0.000626323	0.0105664
IGFBP2	0.685044	0.575144	11.6311	0.000648585	0.0108848
MEG9	0.639138	0.985663	11.5242	0.000686942	0.011341
SLC45A4	0.424653	3.52411	11.5149	0.000690421	0.0113499
BTBD11	0.446013	2.07813	11.4378	0.000719631	0.0117499
SPON2	0.799464	0.182009	11.1946	0.000820364	0.0130305
SNORD113-4	0.72816	0.382946	11.1903	0.000822268	0.01305
SNORD2	0.409853	2.83822	11.1303	0.000849299	0.0133799
WNT2B	0.762591	0.181256	11.0733	0.000875781	0.0137522
C9orf139	4.46931	-3.23757	10.9415	0.000940347	0.0145996
GAS2L1	0.440739	4.96068	10.9338	0.000944261	0.0146251
PKLR	3.14894	-2.91563	10.767	0.00103325	0.0157021
NOTCH1	0.461177	3.8508	10.5863	0.0011393	0.0170568
LOC100129138	1.04797	-0.676426	10.5548	0.00115888	0.0172828
HOXD-AS1	0.547709	1.21126	10.5484	0.00116289	0.0173159
SLCO4A1	0.484195	1.93089	10.4629	0.00121798	0.0178738
SPSB2	0.423337	3.10379	10.3674	0.00128257	0.0187079
SNORA84	0.646673	0.467693	10.3432	0.0012995	0.0189119
ZSWIM4	0.437128	3.51069	10.3129	0.00132104	0.0191963
TERC	1.00027	3.87392	10.1495	0.0014434	0.0206323
ALPL	0.4775	2.00518	10.1189	0.00146753	0.0209152
SNORD80	0.500335	1.53668	10.0688	0.00150804	0.0213977
HIST1H2BA	0.868784	-0.451124	10.0672	0.00150929	0.0213997
MIR4763	1.05568	-0.10016	10.065	0.0015111	0.0214057
SNORD114-1	0.735588	0.069726	10.064	0.00151193	0.0214057
FAM53A	0.680621	0.635788	10.0502	0.00152331	0.0215352
SNORD114-21	0.484203	1.43792	9.97768	0.0015845	0.0222048
ARHGAP39	0.482821	3.31974	9.97117	0.0015901	0.022251
LINC00235	2.99843	-2.16672	9.92014	0.0016348	0.0226954
UBE2S	0.772181	4.14947	9.87493	0.00167546	0.0231432
NYAP1	1.22742	-1.43021	9.81592	0.00173008	0.0237365
SYT16	0.444158	1.72768	9.75851	0.00178494	0.0242559
SCRIB	0.472583	6.68708	9.73419	0.00180872	0.0245014
SLC45A1	0.577524	1.80101	9.7137	0.001829	0.0246979
SNORD30	0.477414	1.7974	9.66135	0.00188185	0.0251823
CERS1	0.710418	0.054915	9.61562	0.00192929	0.0255633
SSTR2	0.718518	0.279084	9.55126	0.00199812	0.0262507
A4GALT	0.612899	1.21906	9.53575	0.00201507	0.0264301
TPGS1	2.07228	0.481239	9.50619	0.00204779	0.0266989
S1PR5	0.53439	0.956615	9.46942	0.00208925	0.0271476
LINC00649	0.946494	-0.739204	9.38478	0.00218794	0.0282585
SLC19A1	0.466863	4.13898	9.12908	0.00251579	0.0318947
LOC650368	1.2147	-1.23755	9.08847	0.00257226	0.0324401
IGFN1	0.432141	2.41674	9.05939	0.00261349	0.0328576
SFRP5	1.21854	-1.36978	9.05762	0.00261603	0.0328631
ZNF502	1.19229	-1.45102	8.99083	0.00271337	0.0337779
RLTPR	0.523013	1.51616	8.98042	0.00272887	0.0338834
SLC1A7	1.13802	-1.34985	8.94449	0.00278308	0.0344013
LOC100499227	0.964879	-0.805183	8.92429	0.00281402	0.0345843
SNORD94	0.525537	1.3466	8.89763	0.00285541	0.0348486
SNORD74	0.556748	0.801488	8.8898	0.00286768	0.0349541
EOMES	0.776799	-0.18525	8.85879	0.0029168	0.0353741
SNORD65	0.437832	1.97904	8.62231	0.00332071	0.0391641
OSR1	1.30259	-1.38909	8.60448	0.00335337	0.0394287
ESRP1	0.436567	2.04132	8.48851	0.00357397	0.0414164
PKMYT1	0.413985	4.80452	8.47495	0.00360069	0.0416011
FSCN1	0.419095	6.85399	8.46694	0.00361658	0.0417543
SNORA50	0.733667	-0.0752982	8.46216	0.00362611	0.0418196
AMTN	2.89471	-3.03594	8.38147	0.00379066	0.043175
MIR636	2.54433	-0.871667	8.37709	0.00379979	0.0432025
GGN	0.839703	-0.593932	8.25945	0.00405404	0.0454765
TMEM160	0.867179	1.63599	8.2115	0.00416258	0.0464777
LTB	4.07596	-3.38939	8.20787	0.0041709	0.0465437
SNORD114-10	0.491441	1.34556	8.18559	0.00422245	0.0470917
IGFLR1	0.566147	1.73536	8.14431	0.00431964	0.0478436
SCARNA23	0.918936	-0.915719	8.09117	0.00444814	0.048735
KRT7	0.500435	1.60386	8.07523	0.00448745	0.049078
SNORD42B	0.994248	-1.15023	8.05702	0.00453276	0.0493536
NKX2-5	0.64777	3.30294	8.04511	0.00456267	0.0495952
H2AFX	0.541526	5.01528	8.0382	0.00458011	0.0497288
SUN3	0.586044	0.92531	8.01195	0.00464696	0.0502565
LOC100126784	0.455734	1.28015	7.97667	0.00473841	0.0509313
PRR7	1.06371	2.24281	7.95791	0.00478777	0.0512618
ZNF787	0.559562	3.45113	7.93206	0.00485665	0.0518554
HES7	0.666594	1.05839	7.89792	0.00494917	0.0524655
PCSK6	0.917486	-0.915244	7.86142	0.00505008	0.0532718
C4orf19	0.598433	0.24102	7.81986	0.00516753	0.0542872
SERPIND1	0.57022	0.734191	7.77136	0.00530811	0.0553793
ZFP28	0.563579	0.376961	7.77088	0.00530952	0.0553793
DIRAS1	0.5434	0.609902	7.76197	0.00533578	0.0555742
SNORD77	0.510895	0.912683	7.75451	0.00535787	0.0556659
PAK4	0.42463	4.29239	7.60653	0.00581573	0.0589305
LOC389247	0.994833	-1.20157	7.54263	0.00602562	0.0605087
C12orf77	0.772867	-0.42068	7.52913	0.00607094	0.0607521
ATP8B5P	2.06757	-2.70168	7.52299	0.00609165	0.0608629
DUSP9	1.88071	-2.55942	7.49243	0.00619589	0.0616806
SLC27A2	1.65152	-2.31174	7.44187	0.00637237	0.0630127
HIST3H2BB	0.646771	3.29722	7.36107	0.00666513	0.0651848
CHST7	0.470267	2.13936	7.34976	0.00670716	0.0654194
TMEM52	1.9735	-2.51489	7.32442	0.00680239	0.065993
KRT15	0.606265	0.194443	7.32298	0.00680786	0.066001
HIST3H2A	1.26615	1.78106	7.29822	0.00690228	0.0666483
ZNF878	0.54242	0.423357	7.27983	0.0069733	0.0671995
FBXW12	2.74852	-3.09989	7.21439	0.00723214	0.0689923
PIWIL2	1.41117	-2.03608	7.17194	0.00740526	0.0702324
SNORA17	0.563667	0.52702	7.09717	0.00772057	0.0723049
LOC100130673	4.07419	-3.38949	7.06704	0.0078515	0.073211
RND1	1.07535	-1.4514	7.06524	0.00785936	0.0732489
KCNG1	0.440507	3.76196	7.05424	0.00790778	0.0735935
MIR5090	2.42173	-2.27377	7.04807	0.00793509	0.0737409
CPXCR1	0.934442	-1.13332	6.93989	0.00842941	0.0769258
VASN	0.561291	4.82949	6.92819	0.00848477	0.0773578
MIR125A	1.57995	-2.35017	6.87094	0.00876087	0.0792383
COCH	0.684544	-0.311786	6.85346	0.008847	0.0797926
IL21R-AS1	3.82984	-3.47196	6.84023	0.00891275	0.0801234
C4orf48	1.42293	0.966328	6.83852	0.00892129	0.0801628
FUT8-AS1	0.522669	0.887033	6.8376	0.00892585	0.0801663
MIR3648	1.65144	1.26245	6.82822	0.00897285	0.0803266
RNF126	0.566526	4.23409	6.82602	0.0089839	0.0803685
EBF3	0.55532	0.329029	6.75709	0.00933761	0.0826709
GTF2IRD1P1	2.2375	-2.91569	6.69528	0.00966686	0.085078
MIR3687	1.94622	-0.301023	6.66036	0.00985808	0.086406
TP73-AS1	0.439287	1.02139	6.65204	0.00990423	0.0866924
EVC2	1.04162	-1.53703	6.63464	0.0100014	0.0871475
LINC00116	0.425458	3.13113	6.62827	0.0100373	0.0873415
CHD7	0.415765	1.75617	6.61983	0.0100849	0.0875982
KDR	0.843431	-0.915548	6.60009	0.0101973	0.0883754
LRP3	0.567206	3.64176	6.59251	0.0102408	0.0886728
DACH1	1.78988	-2.60545	6.58442	0.0102875	0.0889174
FAM86EP	0.532187	0.630678	6.58024	0.0103117	0.0890063
AADAC	0.539874	0.34749	6.55671	0.0104489	0.0898741
C12orf61	0.696135	-0.409363	6.55661	0.0104495	0.0898741
ICAM5	0.481276	1.08042	6.5485	0.0104973	0.0902045
RYR3	0.521518	0.798356	6.53177	0.0105964	0.0907733
TERT	0.588974	0.986766	6.52303	0.0106487	0.0910439
ENHO	0.474167	1.00558	6.50718	0.010744	0.0915495
LOC399744	1.57931	-2.35003	6.49601	0.0108117	0.0919231
CST1	0.492437	0.721383	6.47508	0.0109398	0.0925631
C19orf60	0.763634	3.53138	6.45028	0.0110935	0.0935227
ADAP1	1.15911	-1.77808	6.39652	0.0114344	0.0954503
B3GNT3	3.82521	-3.47201	6.39249	0.0114604	0.0955431
GCM1	1.26618	-2.00484	6.37682	0.011562	0.0961824
CLNK	3.82753	-3.47197	6.37207	0.011593	0.0963157
CCDC85B	1.0431	4.48009	6.34847	0.0117483	0.0973117
CRISP2	1.57887	-2.20206	6.29309	0.0121209	0.0995859
DUSP8	0.477113	1.14858	6.28587	0.0121704	0.0998649
C1orf116	3.84088	-3.4718	6.27928	0.0122158	0.100142
SNORA19	0.998662	-1.43036	6.27065	0.0122754	0.10047
HIST1H4J	0.45823	3.12358	6.22363	0.0126057	0.102625
LPAR3	0.436169	1.23397	6.11871	0.0133758	0.107604
HIST1H2AL	0.523866	2.52508	6.10464	0.0134828	0.108193
LOC439994	1.92852	-2.00463	6.09108	0.0135866	0.108665
MIR3939	2.58592	-3.16704	6.07009	0.013749	0.10939
LOC729176	2.58589	-3.16715	6.06992	0.0137503	0.10939
SNORD114-19	2.58587	-3.16712	6.06983	0.013751	0.10939
ZNF579	0.505337	2.36043	6.06336	0.0138015	0.109655
MGMT	0.495403	0.605876	6.04814	0.0139209	0.110332
UGT8	0.511468	0.499971	6.04626	0.0139358	0.110358
MIRLET7B	2.59867	-2.42974	6.03763	0.014004	0.110722
MAL2	0.999253	-1.43025	6.03612	0.0140161	0.110722
WT1-AS	0.999925	-1.49377	6.02026	0.0141426	0.111265
BAIAP3	0.675559	-0.504201	6.01527	0.0141826	0.11149
N4BP3	0.999249	-1.42995	5.98493	0.0144287	0.113193
RAB26	0.780453	-0.727295	5.95656	0.0146626	0.114609
GUSBP2	0.79476	-0.944696	5.95247	0.0146967	0.114768
NEURL2	0.758374	-0.202329	5.94109	0.0147918	0.115245
ADM5	0.417326	1.08797	5.92128	0.0149591	0.11607
LOC100129083	0.775911	-0.915356	5.91678	0.0149974	0.11607
ADAT3	0.944435	0.565704	5.89399	0.0151927	0.11709
SYNDIG1	0.762793	-0.844782	5.85861	0.015501	0.118686
INSR	2.58911	-3.16696	5.81869	0.0158567	0.120267
MIR3614	0.408453	1.50304	5.80066	0.0160201	0.121239
PRIMA1	3.83394	-3.4719	5.71837	0.0167883	0.125916
CCNJL	2.10481	-2.97438	5.67685	0.0171902	0.127773
TUBB4A	0.400612	1.74815	5.63684	0.0175868	0.129586
HBE1	0.470945	0.543128	5.63019	0.0176537	0.12998
PTRH1	0.578231	1.93095	5.58741	0.01809	0.132383
SEMA6A	0.79257	-0.94507	5.55503	0.0184277	0.13399
LINGO2	0.661867	-0.482885	5.51971	0.0188034	0.136178
LRFN4	0.548251	3.78628	5.50481	0.0189642	0.136962
SRRM2-AS1	0.96012	-1.5823	5.46754	0.0193728	0.138954
XK	0.439886	0.669587	5.43498	0.0197373	0.141275
MIR4687	0.94997	-0.349488	5.42033	0.0199036	0.142096
SNORD111	1.09831	-1.72672	5.38693	0.0202882	0.14396
RELN	0.722447	-0.831727	5.3701	0.0204848	0.14417
ZNF784	0.451132	0.896713	5.36616	0.0205311	0.14417
ASRGL1	0.454732	1.05605	5.3652	0.0205424	0.14417
TMEM145	1.0609	-1.83182	5.35564	0.0206554	0.14417
TAS2R1	1.6929	-2.6526	5.3423	0.020814	0.144819
ANPEP	0.647858	-0.311152	5.33803	0.020865	0.14492
ANO5	1.00456	-1.62878	5.32696	0.0209979	0.14534
SFTPB	0.588401	-0.202513	5.30021	0.0213228	0.146636
MAP1S	0.489574	3.82538	5.29786	0.0213516	0.146782
DSCR6	2.58342	-3.16699	5.2798	0.0215742	0.14789
GLTPD2	3.53949	-3.55927	5.24861	0.0219643	0.149819
NFATC1	3.53949	-3.55927	5.24861	0.0219643	0.149819
MC5R	3.53806	-3.5593	5.24486	0.0220117	0.150036
LINC00184	3.53734	-3.55931	5.24299	0.0220354	0.150145
CGB1	3.53584	-3.55934	5.23904	0.0220855	0.150273
PLAGL1	3.5344	-3.55937	5.2353	0.022133	0.150318
RPS26P11	3.5344	-3.55937	5.2353	0.022133	0.150318
MIR1277	3.5344	-3.55937	5.2353	0.022133	0.150318
LOC389458	3.53369	-3.55938	5.23343	0.0221567	0.150318
MIR548O2	3.53369	-3.55938	5.23343	0.0221567	0.150318
STOX2	3.53147	-3.55942	5.22764	0.0222307	0.150624
CLVS2	3.53147	-3.55942	5.22764	0.0222307	0.150624
PTGER1	3.53076	-3.55943	5.22578	0.0222545	0.150732
TNFRSF17	3.53004	-3.55944	5.22391	0.0222784	0.150787
TMPRSS9	3.53004	-3.55944	5.22391	0.0222784	0.150787
GBX2	0.678648	-0.558802	5.21603	0.0223795	0.151313
C17orf105	3.5264	-3.55951	5.21443	0.0224002	0.151347
MIR668	0.959521	-1.58245	5.20874	0.0224736	0.151789
ABCB11	0.571802	-0.211033	5.18974	0.0227207	0.152922
PPP1R16A	0.410999	4.96516	5.17892	0.0228625	0.153448
KREMEN2	0.948243	-1.03575	5.17678	0.0228907	0.153481
PKD1P1	0.707854	0.880878	5.11202	0.0237606	0.157071
BST1	0.433019	0.654037	5.1036	0.0238762	0.157403
ENDOU	1.23288	-2.13324	5.0968	0.02397	0.157644
LOC100130987	0.732135	-0.282951	5.09441	0.024003	0.1577
C6orf132	1.4927	-2.55932	5.05382	0.0245718	0.160391
TYMP	2.51519	-2.00449	5.0038	0.0252918	0.163384
CERS4	0.643245	-0.582681	4.9629	0.0258967	0.165902
LAX1	2.40256	-3.23747	4.95334	0.0260404	0.166525
ATAD3C	2.40247	-3.23754	4.95298	0.0260458	0.166525
SNORD114-20	0.91752	-1.60539	4.92413	0.0264842	0.168324
NARR	0.517371	3.97757	4.92091	0.0265336	0.168582
LOC100129961	0.529187	-0.028533	4.92002	0.0265473	0.168614
SNORA51	0.528631	-0.108541	4.91821	0.026575	0.16872
FCRLB	0.612885	-0.124137	4.9164	0.026603	0.168745
PWWP2B	0.493176	1.27353	4.90867	0.0267223	0.169057
HAS3	0.596819	-0.0755204	4.88165	0.0271436	0.171161
LOC348761	0.717189	-0.629704	4.87778	0.0272047	0.17149
FKBP1A-SDCBP2	0.685968	1.23594	4.82915	0.0279824	0.17528
LGI2	0.428169	0.980755	4.81432	0.0282241	0.176074
WNT10A	2.40303	-3.23747	4.79765	0.0284986	0.17701
ABCA10	0.441469	0.463062	4.79611	0.028524	0.17701
SNORD114-14	0.516913	0.00258487	4.79361	0.0285655	0.177115
PPM1J	0.401303	0.936462	4.78883	0.0286449	0.177323
NKX2-8	3.84989	-3.47184	4.78237	0.0287525	0.17776
ESYT3	1.40079	-2.16684	4.72857	0.0296656	0.181543
HAP1	1.16504	-2.16713	4.72597	0.0297105	0.181721
MIR496	1.07538	-2.00495	4.71835	0.0298423	0.182056
PRSS3	1.7302	-2.85886	4.70079	0.0301488	0.183579
STAP2	1.95858	-3.03588	4.69141	0.0303138	0.184361
CDKN2A	1.0602	-1.33045	4.68329	0.0304574	0.184788
PALM	0.445144	1.1278	4.68302	0.0304622	0.184788
KLHL32	1.29205	-2.34996	4.67415	0.0306199	0.185266
RHOF	0.548638	-0.117265	4.67272	0.0306453	0.185304
PARD6A	0.562298	-0.175397	4.66119	0.0308517	0.186201
ZNF219	0.571819	1.4986	4.63399	0.0313446	0.187999
C14orf80	0.490669	2.96654	4.56864	0.0325623	0.192903
HS3ST3B1	0.504815	0.846288	4.56038	0.0327198	0.193298
MIR340	1.96017	-3.03583	4.54724	0.0329719	0.194196
MFSD2B	1.33731	-2.47174	4.53907	0.0331297	0.194827
GDF15	0.685927	-0.817709	4.52821	0.0333404	0.195709
SNORD62B	0.956812	-1.8044	4.51362	0.0336261	0.196786
SNORD62A	0.956812	-1.8044	4.51362	0.0336261	0.196786
VSTM2L	0.883823	-1.49344	4.50122	0.0338706	0.19752
KRT16	0.819736	-1.40955	4.45606	0.0347776	0.201265
MT1M	1.95744	-3.03602	4.42941	0.0353247	0.202909
ADAMTS8	1.18608	-2.27424	4.42036	0.0355126	0.203631
AMHR2	1.18607	-2.27421	4.42031	0.0355137	0.203631
TPPP	0.686935	-1.00474	4.41496	0.0356251	0.204148
MZT2B	0.592827	4.03044	4.40022	0.0359342	0.205309
SHISA2	0.764045	-1.33039	4.31975	0.0376724	0.212844
IGSF11	0.783065	-1.21969	4.29698	0.0381802	0.213883
ADIRF	0.498287	-0.125092	4.29354	0.0382573	0.214066
ZNF664-FAM101A	0.620464	0.730532	4.2921	0.0382898	0.214136
SLC16A6	0.678041	-0.930196	4.29136	0.0383065	0.214155
LIN28B	0.909747	-1.75218	4.29011	0.0383347	0.214201
LINC00087	0.668929	-0.97443	4.28096	0.0385415	0.214735
ZNF628	0.591805	1.71436	4.21372	0.0400983	0.220729
FAM83B	0.87279	-1.62882	4.21218	0.0401347	0.220804
VPREB3	1.96234	-3.0358	4.20875	0.040216	0.221166
ATP6V0A4	0.560438	-0.330423	4.19579	0.0405246	0.222125
C16orf74	0.512191	-0.201682	4.19126	0.0406328	0.222402
ERBB3	0.416905	0.474233	4.17204	0.0410962	0.224134
EMBP1	0.454271	0.127172	4.16844	0.0411837	0.224335
LRFN1	0.600105	1.48007	4.16183	0.0413446	0.224829
TMC5	0.876686	-1.49346	4.14514	0.0417541	0.226291
MIR943	0.862751	-1.27384	4.13715	0.0419517	0.226991
FAM207A	0.439108	2.08478	4.13034	0.0421209	0.227576
ADAMTS17	0.701667	-0.915916	4.12518	0.0422494	0.227834
C2orf72	0.83728	-1.58218	4.1251	0.0422515	0.227834
LINC00592	1.1833	-2.2742	4.12406	0.0422775	0.227891
C11orf45	0.400943	0.743909	4.11091	0.0426075	0.229113
BEST3	0.792538	-1.36933	4.07833	0.0434365	0.231745
TAL2	1.47683	-2.75225	4.04323	0.0443489	0.231745
ADRA2A	0.618575	-0.818236	4.03285	0.0446226	0.232556
PRR5	0.423779	1.32047	3.99086	0.0457477	0.235865
EGOT	1.95978	-3.03588	3.98434	0.0459251	0.236342
LINC00643	0.905076	-1.83157	3.96838	0.0463623	0.237008
RAB39A	3.16492	-3.6524	3.96831	0.0463643	0.237008
CCND2	3.16492	-3.6524	3.96831	0.0463643	0.237008
MIR4519	3.16492	-3.6524	3.96831	0.0463643	0.237008
C15orf26	3.16412	-3.65241	3.96674	0.0464077	0.237008
LOC100505622	3.16412	-3.65241	3.96674	0.0464077	0.237008
AGAP7	3.16333	-3.65242	3.96516	0.046451	0.237008
GP1BA	3.16333	-3.65242	3.96516	0.046451	0.237008
OPN5	3.16333	-3.65242	3.96516	0.046451	0.237008
MIR4470	3.16333	-3.65242	3.96516	0.046451	0.237008
LYZL1	3.16254	-3.65244	3.96359	0.0464944	0.237008
LOC338651	3.16254	-3.65244	3.96359	0.0464944	0.237008
MIR1908	3.16254	-3.65244	3.96359	0.0464944	0.237008
MIR656	3.16254	-3.65244	3.96359	0.0464944	0.237008
MIR638	3.16254	-3.65244	3.96359	0.0464944	0.237008
EPS8L3	3.16008	-3.65248	3.9587	0.0466298	0.237008
VSTM1	3.16008	-3.65248	3.9587	0.0466298	0.237008
RAB6C	3.16008	-3.65248	3.9587	0.0466298	0.237008
CCDC36	3.16008	-3.65248	3.9587	0.0466298	0.237008
GBA3	3.16008	-3.65248	3.9587	0.0466298	0.237008
FDCSP	3.16008	-3.65248	3.9587	0.0466298	0.237008
MIR3622A	3.16008	-3.65248	3.9587	0.0466298	0.237008
LOC100130298	3.16008	-3.65248	3.9587	0.0466298	0.237008
SYT2	3.15929	-3.65249	3.95713	0.0466732	0.237008
BCAR4	3.15929	-3.65249	3.95713	0.0466732	0.237008
ARHGAP8	3.15929	-3.65249	3.95713	0.0466732	0.237008
SLC34A3	3.15929	-3.65249	3.95713	0.0466732	0.237008
C12orf39	3.15849	-3.6525	3.95556	0.0467166	0.237008
LOC100505658	3.15849	-3.6525	3.95556	0.0467166	0.237008
CA2	3.15849	-3.6525	3.95556	0.0467166	0.237008
LUZP2	0.492687	-0.0681986	3.95141	0.046832	0.237008
MIR765	3.15525	-3.65255	3.94913	0.0468956	0.237008
SLC9C2	3.15525	-3.65255	3.94913	0.0468956	0.237008
WDR64	3.15525	-3.65255	3.94913	0.0468956	0.237008
MIR376A1	3.15525	-3.65255	3.94913	0.0468956	0.237008
LOC727849	3.15525	-3.65255	3.94913	0.0468956	0.237008
AGSK1	3.15525	-3.65255	3.94913	0.0468956	0.237008
IL12B	3.15525	-3.65255	3.94913	0.0468956	0.237008
SNORD121B	3.15525	-3.65255	3.94913	0.0468956	0.237008
SNORD110	0.412321	0.334705	3.94778	0.0469332	0.237008
VCX2	3.15446	-3.65257	3.94757	0.0469391	0.237008
BEX5	3.15446	-3.65257	3.94757	0.0469391	0.237008
LINC00514	3.15043	-3.65263	3.9396	0.0471619	0.237649
MIR4744	3.15043	-3.65263	3.9396	0.0471619	0.237649
TNFRSF1B	0.433205	0.272443	3.93949	0.047165	0.237649
ZFPM1	0.763471	1.30955	3.93348	0.0473338	0.238375
MIR663A	1.44923	-1.18376	3.93187	0.0473792	0.238541
MZT2A	0.501232	3.05722	3.9183	0.047763	0.239973
SOLH	0.473117	3.92416	3.91379	0.0478914	0.240303
TIGD5	0.422493	3.0636	3.89982	0.0482914	0.241656
SLC43A3	1.0594	-1.83207	3.88973	0.0485822	0.242642
FGF14-AS2	0.846062	-1.51467	3.87594	0.0489828	0.243871
OCA2	2.19248	-3.31142	3.87261	0.0490801	0.243871
LINC00114	2.19241	-3.31146	3.87236	0.0490875	0.243871
PTPRT	2.1924	-3.31147	3.87232	0.0490885	0.243871
STARD13-AS	2.19239	-3.31133	3.8723	0.0490893	0.243871
FCER1G	2.19237	-3.31156	3.87222	0.0490916	0.243871
MIR622	2.19234	-3.31155	3.87211	0.0490947	0.243871
NAALADL1	2.19233	-3.31141	3.87208	0.0490955	0.243871
MIR548AX	2.19233	-3.31141	3.87208	0.0490955	0.243871
MIR3618	0.607867	-0.859177	3.86484	0.049308	0.244589
BEGAIN	0.512947	0.30566	3.86137	0.0494099	0.24474
CCDC87	0.616538	-0.688703	3.85359	0.0496397	0.245374
SSBP4	0.490187	3.75189	3.85199	0.049687	0.245544
MIR30A	1.59732	-2.91542	3.85134	0.0497062	0.245577
SCARNA2	0.624118	6.26964	3.84179	0.0499902	0.246492
SNORD70	0.715036	-1.25565	3.84167	0.0499938	0.246492

## Sheet: HCC70
GENE_NAME	logFC	logCPM	LR	PValue	FDR
KIF20A	0.778608	7.08384	131.077	2.3822e-30	2.08084e-26
KPNA2	0.731092	7.54663	130.358	3.42094e-30	2.08084e-26
CCNB1	0.760391	6.88378	129.309	5.80545e-30	2.64845e-26
IQGAP3	0.720821	7.57079	118.051	1.68957e-27	6.16625e-24
AURKA	0.758383	5.65428	115.637	5.70639e-27	1.7355e-23
PLK1	0.787133	6.77309	114.494	1.01576e-26	2.64793e-23
FAM83D	0.641572	6.08875	92.7321	5.98739e-22	1.21398e-18
CENPF	0.675038	9.82263	92.1177	8.16713e-22	1.49034e-18
BUB1	0.598735	6.89984	89.8857	2.52322e-21	4.1858e-18
KIF2C	0.724413	7.40336	86.3257	1.52612e-20	2.32071e-17
CDC20	0.703283	7.28942	83.0314	8.07592e-20	1.13361e-16
CDCA8	0.640396	6.41992	81.6554	1.62005e-19	2.11162e-16
TROAP	0.783794	5.20243	79.2997	5.33667e-19	6.21445e-16
NEK2	0.592758	6.68051	79.2586	5.44888e-19	6.21445e-16
TOP2A	0.585578	9.23393	76.8409	1.85296e-18	1.98899e-15
CKAP5	0.529725	8.44758	68.1446	1.51936e-16	1.32025e-13
DEPDC1	0.564453	7.31811	67.2612	2.37814e-16	1.97256e-13
PTTG1	0.604243	6.0682	66.7363	3.10371e-16	2.46245e-13
TPX2	0.530461	8.27197	66.4138	3.65528e-16	2.77923e-13
KIF4A	0.571998	7.19331	64.7829	8.36201e-16	5.86884e-13
ESPL1	0.69886	6.03015	63.7353	1.42314e-15	9.61831e-13
CIT	0.537272	6.64737	63.1131	1.95175e-15	1.27198e-12
KNSTRN	0.561039	5.44855	59.9035	9.96245e-15	6.26879e-12
MKI67	0.568091	9.41174	59.387	1.29524e-14	7.87849e-12
NEURL1B	0.557262	5.99975	58.9712	1.59998e-14	9.4182e-12
SPAG5	0.557869	6.61818	58.5324	1.99967e-14	1.14031e-11
DLGAP5	0.511274	7.64427	56.6591	5.18295e-14	2.84255e-11
UBE2C	0.574042	5.78533	56.6166	5.29629e-14	2.84255e-11
PADI1	0.595983	4.72069	56.5012	5.61636e-14	2.92821e-11
PSRC1	0.553108	5.13479	56.0199	7.17404e-14	3.63644e-11
RACGAP1	0.477652	7.32292	55.8758	7.7197e-14	3.80727e-11
CCNF	0.539731	6.99973	55.3626	1.00226e-13	4.81297e-11
PRC1	0.512851	7.82103	55.2383	1.06766e-13	4.99555e-11
NDE1	0.536664	6.01364	53.0982	3.17281e-13	1.44743e-10
ASPM	0.551935	8.91922	51.8536	5.97976e-13	2.66143e-10
KIF23	0.474849	7.22962	51.8051	6.12914e-13	2.66296e-10
CLU	0.803126	3.831	51.7229	6.39145e-13	2.71235e-10
CCL22	0.719227	4.05532	51.4079	7.50379e-13	3.11202e-10
CENPE	0.534492	7.48906	51.1902	8.38375e-13	3.3997e-10
PRR11	0.500295	6.69058	50.854	9.94991e-13	3.94709e-10
HMMR	0.506199	6.12517	49.9468	1.5797e-12	6.00549e-10
NUSAP1	0.456948	7.83806	49.4584	2.02619e-12	7.5457e-10
CCNB2	0.492365	6.45397	48.0025	4.25673e-12	1.55354e-09
GTSE1	0.500323	5.59851	46.409	9.59747e-12	3.35098e-09
KIF14	0.483482	7.24741	46.3816	9.73267e-12	3.35098e-09
INCENP	0.442339	6.71218	46.2162	1.05896e-11	3.57851e-09
HJURP	0.475383	5.85081	45.5308	1.50257e-11	4.98524e-09
FOXM1	0.50769	7.531	45.202	1.77722e-11	5.79119e-09
CENPA	0.609231	4.74654	43.9843	3.31024e-11	1.05974e-08
STAG3	1.09485	1.5377	43.9221	3.41701e-11	1.07506e-08
SESN2	0.472382	5.70899	43.6591	3.90851e-11	1.20885e-08
TNFAIP8L1	0.762478	3.38753	42.9632	5.57786e-11	1.66097e-08
ARL6IP1	0.443295	9.49464	42.8902	5.78998e-11	1.67707e-08
NCAPD2	0.534189	7.54603	42.7598	6.18923e-11	1.7647e-08
BRD8	0.481921	5.35907	42.5719	6.81326e-11	1.91274e-08
NCAPH	0.460094	6.19208	42.104	8.65479e-11	2.29031e-08
GPSM2	0.409672	8.01358	42.0029	9.11363e-11	2.37579e-08
CDC25C	0.593529	4.16257	41.5099	1.17274e-10	2.95682e-08
ODF2	0.527128	6.61243	40.9912	1.52915e-10	3.72053e-08
TUBA1C	0.679309	7.79026	40.544	1.92235e-10	4.55571e-08
GAS2L3	0.4967	5.16169	40.0986	2.41463e-10	5.649e-08
TSPAN1	0.481584	7.63482	40.0356	2.4938e-10	5.76036e-08
ANLN	0.41035	9.36243	39.0317	4.16989e-10	9.27954e-08
CYP1A1	0.749374	3.24839	38.5412	5.36108e-10	1.17866e-07
ASNS	0.401764	8.02128	37.9093	7.41115e-10	1.59104e-07
CDCA3	0.506924	4.89884	37.8644	7.5835e-10	1.60911e-07
CDC25B	0.428138	6.60283	36.7688	1.33004e-09	2.75802e-07
CKS2	0.405484	6.08042	36.4761	1.54549e-09	3.16878e-07
AURKB	0.533531	5.19283	35.9837	1.98971e-09	3.98991e-07
TUBB4B	0.433883	7.70742	35.3906	2.69784e-09	5.27526e-07
MEIOB	1.18163	0.797212	35.3765	2.71742e-09	5.27526e-07
PADI2	0.458604	6.40646	34.7801	3.69136e-09	7.09052e-07
BIRC5	0.403046	6.36627	34.7051	3.8363e-09	7.29217e-07
CDCA2	0.514011	4.43472	34.2957	4.73438e-09	8.6393e-07
KIFC1	0.492677	6.75732	33.5847	6.82287e-09	1.19715e-06
CD97	0.593522	6.2355	31.9358	1.59354e-08	2.60653e-06
PPP2R5D	0.423444	6.40729	31.9282	1.5998e-08	2.60653e-06
OVOL1	0.527077	3.99883	31.6942	1.80457e-08	2.91415e-06
KIF18A	0.484279	4.88122	31.5836	1.91038e-08	3.0537e-06
SNORD74	0.664854	3.10117	31.2092	2.31668e-08	3.61323e-06
NPTXR	0.577942	3.30037	30.6087	3.15674e-08	4.72165e-06
UNC13B	0.415243	5.20022	30.2099	3.87733e-08	5.61535e-06
RND1	0.931303	1.39753	29.9893	4.3443e-08	6.19335e-06
RANGAP1	0.459615	7.32786	29.1998	6.52874e-08	8.89078e-06
FAM64A	0.628946	4.21006	28.9932	7.26313e-08	9.8176e-06
DHRS9	0.775363	1.9766	28.9313	7.49913e-08	1.00621e-05
SLC44A4	0.502011	4.89953	28.3591	1.00772e-07	1.29499e-05
DDIT3	0.448327	4.80884	28.1783	1.10636e-07	1.41181e-05
TUBA1B	0.549554	8.72132	27.6166	1.47905e-07	1.77564e-05
CKAP2L	0.498985	4.98022	27.5183	1.55618e-07	1.84397e-05
ANPEP	0.477446	5.48885	27.478	1.58896e-07	1.85867e-05
KIF22	0.439195	7.20497	26.87	2.1761e-07	2.40663e-05
FAM46C	0.402904	5.48301	26.7439	2.32282e-07	2.55342e-05
SOCS3	0.485491	4.30081	26.4507	2.70354e-07	2.90202e-05
KIF21B	0.436846	5.37287	26.0382	3.34726e-07	3.51039e-05
ANTXR2	0.419348	4.73273	26.008	3.40001e-07	3.54533e-05
GOT1	0.447962	5.42631	25.7821	3.82216e-07	3.89647e-05
PIF1	0.598491	3.03504	25.7561	3.87405e-07	3.91072e-05
TACC3	0.411608	5.72779	25.4913	4.4439e-07	4.40719e-05
DEPDC1B	0.457294	4.43816	25.4802	4.4694e-07	4.40852e-05
MAFB	0.441643	4.28325	24.7584	6.49862e-07	6.09546e-05
ST6GALNAC1	0.724298	2.11289	24.7571	6.50295e-07	6.09546e-05
CHI3L1	0.501444	3.34821	24.5799	7.12907e-07	6.60362e-05
DBF4B	0.620322	2.94018	24.4861	7.48486e-07	6.8635e-05
HSPA6	0.516781	3.59484	24.4357	7.6833e-07	7.01024e-05
FAM134A	0.40559	6.33864	24.3129	8.18893e-07	7.33845e-05
LOC100288637	0.487417	4.50066	24.3094	8.20388e-07	7.33845e-05
MTFR2	0.466048	3.66024	24.2867	8.30086e-07	7.38898e-05
FUT1	0.52189	3.6117	23.9893	9.68705e-07	8.37769e-05
MIR5087	0.570364	3.53218	23.8743	1.02837e-06	8.64775e-05
VGLL1	0.425488	4.77935	23.8451	1.0441e-06	8.73977e-05
BPIFB1	0.848881	1.86995	23.327	1.36668e-06	0.000112338
HIST1H4E	0.478371	8.25109	23.182	1.47367e-06	0.000120051
MGAM	0.789574	1.41961	23.1174	1.52407e-06	0.000122517
HBEGF	0.542542	3.31368	22.9067	1.70057e-06	0.000132615
RNF26	0.446143	5.00986	22.8898	1.71556e-06	0.000133215
CEACAM5	0.460384	4.18305	22.8315	1.76843e-06	0.000136162
SRGAP2B	0.420774	4.00545	22.8024	1.79544e-06	0.00013766
ATP2C2	0.401652	4.98486	22.5176	2.08224e-06	0.000155724
SRGAP2C	0.411272	4.09077	22.4545	2.15185e-06	0.000160273
SCARA3	0.46818	3.93761	22.4026	2.21078e-06	0.000163993
C9orf173	1.21555	-0.0491556	21.5949	3.36744e-06	0.000238174
LOC730101	0.473097	4.40876	21.2669	3.99576e-06	0.0002783
CD68	0.452546	5.33546	21.1984	4.14111e-06	0.000286238
KLK6	0.726697	2.10043	21.1894	4.16065e-06	0.000286504
DDIT4	0.40035	5.8461	20.8305	5.0177e-06	0.000334171
GBA	0.412149	6.94046	20.0433	7.57077e-06	0.000469851
DNMT3B	0.426958	3.78196	20.037	7.59569e-06	0.000469851
SNORD12B	0.552453	3.21292	19.8788	8.25108e-06	0.000498562
MB	0.403161	4.86021	19.8075	8.56442e-06	0.000510731
LOC100505783	0.582835	3.25475	19.7623	8.76967e-06	0.000521267
FAM72A	0.582878	2.63903	19.4297	1.04369e-05	0.000609048
NOMO3	0.435504	3.56743	19.0972	1.24227e-05	0.000700852
MAFF	0.479654	3.53187	19.0804	1.25325e-05	0.000703673
POC1A	0.537644	4.01869	19.0145	1.29732e-05	0.000723959
IGSF1	0.523322	3.4898	18.8131	1.44174e-05	0.000790058
DCXR	0.410433	5.41494	18.1699	2.02042e-05	0.00106866
SNAI1	0.540744	2.78406	18.121	2.07299e-05	0.00109329
DOCK11	0.451454	3.40867	18.0556	2.14545e-05	0.00112151
PKHD1	0.484281	3.07846	17.854	2.38511e-05	0.00121574
SGOL2	0.412161	5.59202	17.8483	2.39236e-05	0.00121604
AAAS	0.467292	4.21921	17.6757	2.61959e-05	0.00130607
GSG2	0.414452	3.80769	17.3904	3.04362e-05	0.00146543
LIF	0.610808	2.10334	17.2451	3.28545e-05	0.00155318
KIAA1683	0.668564	1.59542	17.1665	3.42416e-05	0.00159398
MARCH8	0.68818	1.44643	16.936	3.86605e-05	0.00176811
CNTROB	0.401038	5.20153	16.6459	4.50467e-05	0.00201016
APOBEC3B	0.642277	2.11402	16.6456	4.50546e-05	0.00201016
LOC151475	5.08068	-2.84517	16.5948	4.62772e-05	0.00204968
HSD17B11	0.47225	2.92134	16.4858	4.90159e-05	0.00213982
SNORA44	0.448749	3.86899	16.0275	6.24283e-05	0.00260089
LPO	0.580401	2.7705	15.9058	6.65748e-05	0.00274855
MIR5006	1.51047	-1.03177	15.8849	6.73124e-05	0.00277272
IVD	0.401269	3.76434	15.3983	8.70683e-05	0.00336281
ANKRD36BP2	0.582199	1.99019	15.3965	8.71511e-05	0.00336281
SERPINA1	0.537537	2.6631	15.2891	9.2246e-05	0.00349915
TMC8	0.700246	1.2206	15.2485	9.42524e-05	0.00352442
CES3	0.813824	0.584439	15.1589	9.88289e-05	0.00366551
CABYR	0.519472	2.14445	15.1263	0.000100554	0.00369798
TINCR	0.627599	1.86643	15.0991	0.000102012	0.00372302
MIR4658	0.84673	0.775583	15.076	0.00010327	0.00375476
TRAIP	0.425955	3.41947	14.9722	0.000109108	0.00391676
PCSK6	0.450789	3.05545	14.9523	0.000110263	0.00392984
FAM72D	0.532814	2.15394	14.9461	0.000110627	0.00393513
TIMELESS	0.40746	6.00832	14.8876	0.00011411	0.00401983
INHBE	1.0482	-0.0991834	14.8412	0.00011695	0.00410803
FOSL1	0.476702	2.826	14.8394	0.000117064	0.00410803
RGS16	0.771136	0.775012	14.7427	0.000123222	0.00428296
MIR3198-2	0.530397	2.27564	14.663	0.000128548	0.0044427
HIST1H4B	0.402451	7.03067	14.3551	0.000151369	0.00510861
DMBT1	0.455138	4.91091	14.2954	0.000156249	0.00519352
ABCC11	0.406991	3.29132	14.2368	0.000161186	0.00532849
SLC43A1	0.47891	3.54396	14.2139	0.00016316	0.005384
LAMB2P1	0.660553	1.22912	13.9852	0.000184257	0.0058475
METTL12	0.471446	2.83413	13.7546	0.000208312	0.00642108
PDK2	0.50397	3.06526	13.3285	0.000261404	0.00758362
LAMP3	0.576262	1.62735	13.1589	0.000286162	0.00806608
ETV5	1.10493	-0.607251	12.8881	0.000330679	0.00899289
TUBB2A	0.415371	3.47077	12.759	0.000354304	0.00946608
ARSG	0.463477	2.24066	12.4105	0.000426928	0.0110192
LRG1	0.8632	0.465613	12.4035	0.000428536	0.0110451
DUSP6	0.630808	1.22149	12.3965	0.000430132	0.0110706
ACBD7	0.488701	2.27818	12.3718	0.000435873	0.0112026
SNORD99	0.459994	2.95743	12.3074	0.000451162	0.0114983
TMEM71	0.412836	2.95849	12.2817	0.000457424	0.0116417
CRAT	0.705108	0.682634	12.1162	0.000499858	0.0123596
CACNA1I	0.947944	-0.310379	12.0327	0.000522763	0.0127969
RDM1	0.659675	0.826943	11.9803	0.000537671	0.0130645
FAM129C	2.72502	-2.53474	11.9217	0.000554836	0.0133395
TMPRSS11E	0.517043	1.7041	11.8867	0.000565372	0.0135215
C17orf53	0.430192	3.31997	11.7927	0.000594642	0.0140922
CDIP1	0.45203	2.64668	11.7779	0.000599392	0.0141439
PADI3	0.758071	0.420754	11.6616	0.000638042	0.0148318
FUT6	0.67439	0.869037	11.5018	0.00069528	0.0158198
PIGR	0.870814	0.330483	11.497	0.000697076	0.0158404
TCN2	0.428445	3.90846	11.1028	0.000861987	0.0182477
RASD1	0.537114	1.67856	11.0599	0.000882153	0.0185029
GCNT3	0.638052	1.05263	10.9551	0.000933459	0.0191606
CDKN2D	0.40334	4.33251	10.7037	0.00106924	0.0213008
LINC00853	0.724905	0.41542	10.6992	0.00107182	0.0213288
PLK3	0.460625	3.15116	10.6831	0.00108122	0.0214457
WRAP53	0.418638	3.03299	10.6736	0.00108677	0.0214625
MAGEA1	1.30486	-1.38106	10.4602	0.00121972	0.0231608
SNORD25	0.495318	1.78103	10.3725	0.00127909	0.0238416
BTBD19	0.732105	0.678537	10.3371	0.00130381	0.0241053
MSRA	1.96605	-2.16763	10.3162	0.00131867	0.0242817
NEK5	4.40675	-3.16654	10.2159	0.00139234	0.0250875
LCA5	4.40668	-3.1667	10.2156	0.00139261	0.0250875
LCT	4.40667	-3.16675	10.2155	0.00139268	0.0250875
RHEBL1	0.509217	1.52859	10.0687	0.00150809	0.0264761
HKDC1	1.94963	-1.99752	9.99723	0.00156776	0.027074
CTSF	0.732666	0.256699	9.95037	0.00160817	0.0274754
LRRC37B	0.445532	2.14939	9.94372	0.00161399	0.0275254
DHRS7B	0.425596	2.07317	9.92998	0.00162608	0.027654
LOC254128	0.486006	1.86474	9.832	0.00171502	0.0286853
KLHDC7A	0.789814	0.365074	9.62232	0.00192227	0.0307698
C5AR2	1.6832	-1.99748	9.6076	0.00193774	0.0308997
TGM1	0.632717	0.667756	9.57813	0.00196908	0.0311679
AGR3	0.450637	2.49051	9.50825	0.0020455	0.0319577
RGAG4	4.40719	-3.16666	9.32618	0.00225902	0.0344096
SNORD100	0.570312	1.1405	9.21155	0.00240493	0.036001
SAA1	0.585001	1.19589	9.16358	0.00246879	0.0366265
HAP1	2.08101	-2.0981	9.05467	0.00262025	0.0381598
LINC00607	0.589113	1.38827	9.05032	0.0026265	0.0381899
KCNJ5	0.580613	1.20633	9.02407	0.00266448	0.0385885
VWA7	0.426181	2.84583	9.02223	0.00266716	0.0385944
CMTM7	0.402557	2.88704	8.98155	0.0027272	0.0389709
HAR1A	1.16176	-1.31969	8.91538	0.00282778	0.0400321
LOC100128361	0.499975	1.50889	8.89441	0.00286044	0.0403069
VAV1	4.22468	-3.24042	8.87298	0.00289422	0.040626
HSPA7	1.08527	-0.951068	8.80615	0.00300217	0.041724
KLHL6	4.22223	-3.24078	8.76734	0.00306672	0.042331
SNORA67	0.471758	1.69504	8.74992	0.00309615	0.0426083
PIK3CG	0.816011	-0.330201	8.68488	0.00320861	0.0437273
SNORA65	0.59787	0.825137	8.663	0.00324737	0.0441835
ANKRD37	0.52755	1.03908	8.64684	0.00327629	0.0444835
P2RX7	0.548046	0.982054	8.62388	0.00331784	0.0447094
MIR5004	1.39682	-1.68223	8.4287	0.00369343	0.0476272
PODNL1	2.86032	-2.44547	8.39672	0.00375898	0.0480267
PRSS30P	0.948316	-0.321657	8.37629	0.00380148	0.0484086
YPEL1	0.444595	1.5908	8.36773	0.00381943	0.0485588
FBXO43	0.43355	2.36179	8.31846	0.00392442	0.049354
LMX1B	0.513829	1.14261	8.3144	0.0039332	0.0493991
FKBPL	0.414606	4.17281	8.30366	0.00395652	0.0495189
ETNK2	0.525621	0.988929	8.24842	0.00407875	0.0506732
SNORD12C	0.448504	2.59494	8.19853	0.00419244	0.0514827
SNORD80	0.469768	1.58083	8.19699	0.004196	0.0514827
C16orf45	0.642924	0.418288	8.09108	0.00444836	0.0536863
GAB2	0.423985	1.96303	8.00122	0.00467459	0.055899
IZUMO1	0.656186	0.456596	7.85191	0.00507671	0.0592326
FLJ35024	0.437537	1.7016	7.81431	0.00518341	0.0600193
SOWAHB	0.404045	2.23134	7.79963	0.00522569	0.0603152
ULBP1	0.489565	1.23823	7.71458	0.00547767	0.06218
TMEM253	0.999532	-0.951636	7.70013	0.00552168	0.062506
GAD1	4.01417	-3.31853	7.66306	0.00563629	0.0630344
CLDN11	4.01417	-3.31853	7.66306	0.00563629	0.0630344
ZNF280A	4.0141	-3.31869	7.66276	0.00563721	0.0630344
LINC00525	4.01408	-3.31874	7.66269	0.00563745	0.0630344
FLJ31485	0.962686	-0.920603	7.64559	0.00569112	0.0634015
ZSCAN12P1	0.653765	0.387875	7.62281	0.00576346	0.0639341
TMEM45B	0.607662	0.643458	7.60339	0.00582587	0.0645088
ADAM21	2.3476	-2.73447	7.5354	0.00604984	0.0661856
SPINK8	0.799805	-0.501803	7.51183	0.00612951	0.0668967
PRPH	1.30428	-1.73429	7.44777	0.00635152	0.0686304
MAFA	1.39558	-1.68247	7.37887	0.00659947	0.0704252
RHOBTB2	0.496765	1.89621	7.30833	0.00686359	0.0723551
HNF4G	1.29326	-1.40108	7.29651	0.00690885	0.0726226
KRT72	4.27027	-3.24005	7.29389	0.00691896	0.0726869
LAYN	0.607717	0.311935	7.28942	0.00693618	0.0728259
HVCN1	0.984498	-1.11423	7.28435	0.00695579	0.0729479
CRHR1	0.451625	1.30769	7.27341	0.00699827	0.0733091
GUCA1B	0.809113	-0.279576	7.25592	0.00706677	0.0736882
TNF	0.590363	0.470043	7.24838	0.0070965	0.0738451
MTNR1A	4.01139	-3.31865	7.1847	0.00735279	0.0754633
SNORD31	0.668472	0.675337	7.15604	0.00747121	0.0762485
PLCXD2	0.72385	-0.196542	7.13196	0.00757218	0.0766587
SNORD38A	0.662401	0.0330642	7.09817	0.00771625	0.0774184
CEACAM22P	1.50902	-2.09598	7.07973	0.00779606	0.0779948
DNAH6	0.43689	1.69306	7.01198	0.0080966	0.0802972
PPM1M	0.531637	0.929897	7.00867	0.00811158	0.0803619
HIST1H2AA	4.02247	-3.31841	6.96179	0.00832687	0.0818023
C20orf202	4.02249	-3.31841	6.95994	0.0083355	0.0818023
LOC100130275	0.532975	0.608224	6.93295	0.00846218	0.0825764
RNA5SP244	0.990333	-1.16734	6.92046	0.0085215	0.0830221
UAP1L1	0.400297	1.78949	6.88931	0.00867125	0.0839432
MIR5193	0.427042	1.71053	6.87061	0.00876245	0.084557
GRAMD2	0.462802	1.25962	6.8587	0.00882106	0.0850326
MBOAT4	2.23612	-2.78816	6.84481	0.0088899	0.0853355
MIR3656	0.505094	1.70668	6.81486	0.00904024	0.0860544
PDZD3	1.35165	-1.81595	6.80996	0.00906506	0.0861524
SLC5A5	2.23571	-2.78814	6.79712	0.00913053	0.0865551
SNORD46	0.483973	1.22617	6.78842	0.00917509	0.0868397
PDE2A	0.460226	1.0973	6.78146	0.00921094	0.0870888
CARD17	0.83494	-0.774791	6.66886	0.00981121	0.0903305
CDHR4	1.12487	-1.48855	6.644	0.009949	0.0910022
ACTBL2	0.601065	0.217532	6.63181	0.0100173	0.0914294
LOC399815	0.505429	1.00503	6.56088	0.0104245	0.0939852
IQCD	0.637086	0.636932	6.55825	0.0104399	0.0940778
PRSS1	1.446	-2.1315	6.55274	0.0104723	0.094297
AGT	0.623937	0.355531	6.54819	0.0104991	0.0944189
MIR877	1.10031	-1.5825	6.49902	0.0107934	0.0962709
TMSB15A	2.63413	-3.02906	6.49377	0.0108253	0.0962709
MYOM3	2.23847	-2.78811	6.41509	0.0113154	0.0992236
SYT14	3.7689	-3.40091	6.38655	0.0114988	0.100349
OLFM2	3.7689	-3.40091	6.38655	0.0114988	0.100349
DIO2-AS1	3.76844	-3.40111	6.35991	0.0116728	0.101382
TCF4	3.76853	-3.40103	6.32453	0.0119079	0.102939
FOLR1	0.668569	-0.0325942	6.25285	0.0123993	0.105637
CCNA1	0.44101	2.27147	6.24922	0.0124248	0.105714
GTF2IP1	0.409903	1.41585	6.2351	0.0125243	0.106052
LOC100093631	0.409885	1.41585	6.21999	0.0126316	0.106813
PLIN4	1.01929	-1.20345	6.21635	0.0126576	0.106982
ITGB2-AS1	1.25963	-1.76072	6.21269	0.0126837	0.107105
OVGP1	0.552299	0.488197	6.14497	0.0131786	0.109869
LOC100132354	0.967736	-1.24115	6.14321	0.0131918	0.109869
STAU2-AS1	0.635592	-0.168223	6.13016	0.0132895	0.110431
MIR4258	0.825441	-0.308067	6.10829	0.0134549	0.111299
SNAR-E	3.7591	-3.40127	6.04331	0.0139591	0.114024
HTR3A	1.04387	-1.53533	6.01376	0.0141947	0.115174
SNORD83A	0.577744	0.183369	5.98221	0.0144509	0.116406
KRT2	0.67192	0.0194763	5.95786	0.0146518	0.117369
SDK1	2.63812	-3.02876	5.93776	0.0148198	0.118299
SLIT1	0.712033	-0.39291	5.92939	0.0148904	0.118603
SNORD43	0.720406	0.200742	5.87008	0.0154003	0.121393
CLCNKB	0.895217	-1.2221	5.82292	0.0158187	0.123412
MYEOV	0.62394	-0.0821768	5.79245	0.0160952	0.124467
SNORD30	0.475079	1.99972	5.76506	0.0163479	0.125238
MIR922	0.41595	1.40594	5.76224	0.0163742	0.125387
CCR9	0.719792	-0.583157	5.73654	0.0166155	0.126281
HIST1H2BA	1.44907	-2.27961	5.688	0.0170813	0.12878
EPOR	0.478298	0.84141	5.67749	0.0171839	0.129148
CD22	1.8374	-2.68171	5.6659	0.0172978	0.129728
MYO1G	1.18949	-1.90332	5.65734	0.0173825	0.129934
FBXO39	1.66162	-2.5341	5.60709	0.017888	0.132529
PRKG2	1.32254	-2.06293	5.58058	0.0181607	0.133648
SLC28A3	0.483876	0.619738	5.57904	0.0181766	0.133691
GDF15	0.669937	-0.478855	5.55772	0.0183993	0.134624
DNAH10	0.666672	-0.361061	5.53677	0.0186209	0.135809
FSCN3	0.942776	-1.38067	5.53589	0.0186303	0.135823
FAP	3.74312	-3.40131	5.50009	0.0190155	0.137745
TULP2	1.53835	-2.40116	5.49785	0.0190398	0.137818
LAG3	0.947352	-1.44517	5.48594	0.01917	0.138321
GPR128	3.75512	-3.40115	5.4814	0.0192198	0.138352
QRICH2	0.448064	0.761632	5.47967	0.0192389	0.138381
TUBB2B	3.7551	-3.40115	5.47966	0.019239	0.138381
CN5H6.4	0.757694	-0.859673	5.4651	0.0193999	0.138991
FNDC7	2.47189	-3.09622	5.44054	0.0196746	0.140182
SIX2	2.47176	-3.09603	5.43998	0.0196809	0.140182
LOC100129931	2.47173	-3.09625	5.43982	0.0196828	0.140182
PAPPA2	2.47172	-3.09614	5.43976	0.0196833	0.140182
C22orf24	2.4717	-3.09619	5.43969	0.0196842	0.140182
CDH23	0.54078	0.638702	5.40009	0.0201357	0.141977
SYP	0.738506	-0.789297	5.37272	0.0204541	0.143446
MUC4	0.436419	1.37203	5.3406	0.0208343	0.14509
SPAG4	0.495252	0.542418	5.30977	0.0212061	0.146579
EEF1DP3	0.585386	0.412199	5.29462	0.0213915	0.147294
ULBP3	0.522697	0.58521	5.29216	0.0214216	0.147399
C17orf96	0.597828	-0.0309791	5.28881	0.0214628	0.147516
DIP2C	1.11029	-1.8453	5.27598	0.0216217	0.148327
SPEF1	1.11022	-1.84504	5.27533	0.0216297	0.148327
HSH2D	0.413638	1.97961	5.2686	0.0217135	0.148734
LY6G6C	0.686747	-0.669847	5.22293	0.0222909	0.151158
FRMPD1	1.54287	-2.40147	5.20969	0.0224613	0.151938
CCL26	1.31116	-2.20384	5.15241	0.0232142	0.154659
CRYL1	0.679246	-0.412516	5.1402	0.023378	0.155524
SNORD63	0.799541	-1.1144	5.11017	0.0237859	0.157377
GBP7	1.05725	-1.6072	5.09923	0.0239365	0.157998
BCAS1	0.411647	1.18608	5.08351	0.0241545	0.158722
NXPE2	2.47637	-3.09578	5.05826	0.0245088	0.160414
SLC22A18AS	0.88107	-1.1144	5.0467	0.0246729	0.16088
TNFRSF9	1.38409	-2.16734	5.01228	0.0251681	0.162746
MVB12B	3.48839	-3.48788	4.97634	0.0256963	0.164644
STAG3L1	1.98226	-2.90406	4.96178	0.0259135	0.165225
FGD5	3.48235	-3.48808	4.96109	0.0259239	0.165232
RNF122	0.583306	0.00108147	4.95495	0.026016	0.165703
CD19	3.47878	-3.4882	4.95211	0.0260588	0.165883
ANAPC1P1	3.47756	-3.48824	4.94901	0.0261055	0.165984
ALB	3.47756	-3.48824	4.94901	0.0261055	0.165984
LY6G6E	3.47756	-3.48824	4.94901	0.0261055	0.165984
HTR4	3.47634	-3.48828	4.94592	0.0261523	0.166135
MIR1301	3.474	-3.48836	4.94008	0.0262408	0.166496
WFDC12	0.591367	0.0806754	4.93891	0.0262586	0.166551
GPAT2	3.47278	-3.4884	4.937	0.0262877	0.166619
RNU6-83	3.47156	-3.48845	4.93392	0.0263346	0.166627
RPH3AL	3.47156	-3.48845	4.93392	0.0263346	0.166627
SLC18A2	3.46679	-3.48861	4.92196	0.0265173	0.167216
CDYL2	3.46679	-3.48861	4.92196	0.0265173	0.167216
C2orf91	3.46679	-3.48861	4.92196	0.0265173	0.167216
FLJ34503	3.46557	-3.48865	4.9189	0.0265644	0.167298
EGFR-AS1	3.46557	-3.48865	4.9189	0.0265644	0.167298
BRE-AS1	0.818643	-0.859807	4.91802	0.026578	0.167298
RPS17L	3.46436	-3.48869	4.91584	0.0266115	0.167335
RPS17	3.46436	-3.48869	4.91584	0.0266115	0.167335
C1orf65	1.45404	-2.44439	4.89014	0.0270105	0.169203
DDX11L10	0.500495	0.230501	4.88795	0.0270448	0.169301
F8A1	0.544739	0.0254234	4.8736	0.0272705	0.169996
CAPN9	0.402289	1.38926	4.85821	0.0275149	0.170921
WASF3	0.416443	1.0492	4.82318	0.0280794	0.172872
HSD17B13	1.72537	-2.73408	4.81924	0.0281438	0.173083
LUZP2	1.72536	-2.73397	4.81919	0.0281446	0.173083
NKAIN1	1.56485	-2.58195	4.81876	0.0281516	0.173083
SMKR1	0.479916	0.836067	4.80347	0.0284024	0.174247
SEMA7A	0.827708	-1.20457	4.75225	0.02926	0.1774
BEST1	0.4951	0.279147	4.73264	0.0295954	0.179004
MGC16142	0.627877	-0.444434	4.7172	0.0298623	0.179785
BBOX1	0.492085	0.374689	4.68583	0.0304124	0.181997
TDRD9	3.71955	-3.40135	4.62668	0.0314785	0.186398
SPTB	0.744609	-1.04635	4.6094	0.0317972	0.187354
ANGPTL4	0.614788	-0.360191	4.59047	0.0321502	0.188086
GIPC3	0.60007	-0.402469	4.58138	0.0323212	0.188735
RASL10B	1.13106	-1.93515	4.54803	0.0329566	0.190676
SHISA9	1.18361	-1.90407	4.49975	0.0338997	0.193594
LOC100188947	1.23858	-2.24128	4.489	0.0341137	0.19429
FP588	0.465116	0.525549	4.44446	0.0350146	0.196788
ARMCX4	0.44609	0.637781	4.43409	0.0352279	0.19753
CD79A	1.72529	-2.73317	4.43342	0.0352417	0.19753
GUCY2GP	2.28875	-3.16649	4.41389	0.0356474	0.19911
DMBX1	1.24083	-2.2407	4.39271	0.036093	0.20048
LOC728613	0.96748	-1.65582	4.39152	0.036118	0.20048
MIR3153	0.421966	0.596575	4.38787	0.0361955	0.200672
TACR3	1.16771	-2.02923	4.37823	0.0364008	0.200672
MIR1178	0.671541	-0.146686	4.37807	0.0364042	0.200672
KIAA1239	0.722495	-1.01433	4.3619	0.0367514	0.200936
CAMK1	0.457636	0.723857	4.35073	0.0369931	0.201387
LRRC73	1.2924	-2.35944	4.32	0.037667	0.203177
SIM2	1.97486	-2.90394	4.31814	0.037708	0.203338
MIR4720	0.436084	0.509798	4.31569	0.0377624	0.203511
DLX4	1.09907	-2.06241	4.26327	0.0389448	0.207979
MMP25	0.825919	-1.38094	4.25661	0.0390978	0.208434
PPM1E	0.843174	-1.15046	4.25634	0.0391042	0.208434
MIR3685	2.28556	-3.16653	4.20955	0.040197	0.212115
C3orf20	0.849673	-0.735519	4.20891	0.0402122	0.212115
GCNT1	0.827861	-1.38001	4.18503	0.0407824	0.213614
FOXA3	1.36322	-2.48859	4.1728	0.0410779	0.214475
MIR425	0.714688	-1.06329	4.16685	0.0412223	0.214921
SNORD24	0.850393	-1.08063	4.1016	0.0428426	0.219852
MIR101-2	1.83644	-2.96479	4.06804	0.0437019	0.22262
C8orf31	1.83628	-2.96472	4.06734	0.0437201	0.22262
DCX	1.83625	-2.9648	4.0672	0.0437237	0.22262
LDLRAD1	0.657564	-0.31774	4.04841	0.0442129	0.223794
SOX5	0.444498	0.412746	4.03394	0.0445938	0.2249
MIR4451	0.867834	-1.48996	4.02063	0.044947	0.226135
TMEM232	1.46109	-2.6306	4.01669	0.045052	0.226313
MIR27A	0.928761	-1.76111	4.0081	0.0452821	0.227035
FBXO15	1.60396	-2.78854	4.0062	0.0453333	0.227047
INHBC	1.60391	-2.78795	4.00596	0.0453397	0.227047
TMCC2	1.72298	-2.73377	3.96309	0.0465083	0.230557
TNNT2	0.474538	0.160061	3.95757	0.046661	0.231001
TUBA8	0.403195	0.6379	3.92415	0.0475973	0.233718
CFL1P1	0.829244	-1.44406	3.89659	0.0483841	0.235884
CHP2	0.788196	-1.40115	3.88874	0.0486109	0.236673
LOC728554	0.447165	0.610189	3.88612	0.0486868	0.236916
MIR320E	1.36458	-2.48839	3.87866	0.0489035	0.237464
LOC100128770	0.461566	0.385255	3.86348	0.0493479	0.238657
PGF	0.773462	-1.13089	3.85686	0.049543	0.239127
SNORD88C	0.537126	-0.381191	3.85277	0.0496639	0.239346
SYNE1	1.3675	-2.48865	3.84816	0.0498006	0.239756
