# Supplementary material for: Targeting kinesin family member 20A sensitizes stem-like triple-negative breast cancer cells to standard chemotherapy
Source: J Clin Invest. 2025 Dec 15;135(24):e182394. doi: 10.1172/JCI182394 (PMC12700555; doi:10.1172/JCI182394)
Supplement: Supplemental table 2 [file jci-135-182394-s101.xlsx]

## Sheet: Ctrl vs KIF20A sg
	GENE_NAME	FC	log2FoldChange	pvalue
Complex1	NDUFS1	0.918894	-0.122029	0.107949
	NDUFS2	1.06635	0.092687	0.167304
	NDUFS3	1.14049	0.189659	0.107646
	NDUFS7	1.22251	0.289852	0.0104746
	NDUFS8	1.18046	0.239353	0.053746
	NDUFV1	1.41174	0.497473	0.0229757
	NDUFV2	0.820974	-0.284591	0.269046
	NDUFAB1P1	0.17497	-2.51482	0.0942557
	NDUFA1	1.76423	0.819036	0.0208938
	NDUFA2	1.59411	0.672752	0.0118333
	NDUFA3	1.13106	0.177672	0.127178
	NDUFA5	0.972685	-0.0399561	0.403974
	NDUFA6	1.16206	0.216681	0.103693
	NDUFA7	1.30827	0.387665	0.364154
	NDUFA8	1.22902	0.297513	0.00143637
	NDUFA9	1.05408	0.0759906	0.3674
	NDUFA10	1.03191	0.0453125	0.304718
	NDUFA11	1.30135	0.380006	0.253626
	NDUFA12	1.0232	0.0330881	0.427751
	NDUFA13	1.31768	0.398	0.321277
	NDUFB1	1.2283	0.296669	0.0207045
	NDUFB2	1.12752	0.173156	0.0307958
	NDUFB3	1.31044	0.390046	0.034914
	NDUFB4	0.902047	-0.148726	0.213624
	NDUFB5	1.01112	0.0159514	0.473106
	NDUFB6	1.07325	0.101987	0.285247
	NDUFB7	1.33794	0.420014	0.0166993
	NDUFB8	2.10404	1.07316	0.0365511
	NDUFB9	1.12792	0.173665	0.133515
	NDUFB10	1.17597	0.233847	0.0650894
	NDUFB11	1.0802	0.111305	0.231671
	NDUFC1	1.23685	0.306665	0.0253584
	NDUFC2	0.927465	-0.108635	0.33144
	NDUFS4	1.10961	0.150048	0.189995
	NDUFS5	1.03225	0.0457872	0.347016
	NDUFS6	1.6311	0.705848	0.0178741
	NDUFV3	1.09752	0.134247	0.0453557
Complex2	SDHA	1.10492	0.143946	0.190027
	SDHB	1.05187	0.0729607	0.299131
	SDHC	1.07683	0.106789	0.195172
	SDHD	1.05045	0.0710046	0.338292
Complex3	UQCRB	1.1424	0.192073	0.00210928
	UQCRQ	1.12994	0.176242	0.0906943
	UQCRC1	1.16246	0.217186	0.0207926
	UQCRC2	0.957655	-0.0624217	0.273889
	CYC1	1.22218	0.289463	0.0579614
	UQCRFS1	1.00793	0.0113987	0.456101
	UQCRH	1.31142	0.391131	0.00447318
	UQCR10	1.114	0.155746	0.0130121
	UQCR11	1.1223	0.166461	0.0151076
Complex4	COX4I1	1.10838	0.148454	0.059463
	COX4I2	#DIV/0!	#DIV/0!	0.18695
	COX5A	1.13982	0.188805	0.0197389
	COX5B	1.6376	0.711581	0.0269424
	COX6A1	1.70038	0.765858	0.0283723
	COX6B1	1.12386	0.16846	0.112764
	COX6B2	0.334561	-1.57966	0.202693
	COX6C	1.13536	0.183155	0.0461071
	COX7A1	1.58409	0.66365	0.177305
	COX7A2	1.14579	0.19634	0.111655
	COX7B	0.920167	-0.120032	0.335853
	COX7B2	0.987484	-0.0181709	0.493323
	COX7C	1.10233	0.14055	0.0855207
	COX8A	1.6104	0.687424	0.0383342
Complex5	ATP5F1A	0.983511	-0.0239865	0.443107
	ATP5F1B	1.06112	0.0855849	0.247133
	ATP5F1C	0.990593	-0.0136363	0.474343
	ATP5F1D	1.27485	0.350324	0.0177854
	ATP5F1E	1.09515	0.131131	0.176814
	ATP5MC1	1.16037	0.214582	0.0192813
	ATP5MC2	1.15172	0.203786	0.0292087
	ATP5MC3	1.11858	0.161663	0.0848318
	ATP5ME	1.30338	0.38226	0.0604948
	ATP5MF	1.58119	0.661007	0.0444303
	ATP5MG	1.17182	0.228748	0.0789574
	ATP5PB	1.0664	0.0927532	0.224181
	ATP5PD	1.19014	0.251129	0.0375235
	ATP5PF	1.01287	0.0184438	0.429372
	ATP5PO	1.03063	0.0435243	0.354682
	ATP5IF1	2.21416	1.14676	0.0357955

## Sheet: KIF20A OE vs EV
	GENE_NAME	FC	log2FoldChange	pvalue
Complex1	NDUFS1	1.3733	0.457648	0.000953915
	NDUFS2	2.10311	1.07253	0.00135125
	NDUFS3	2.09018	1.06363	0.00211087
	NDUFS7	4.88905	2.28955	0.000388955
	NDUFS8	1.4329	0.518934	0.0116367
	NDUFV1	1.67614	0.745142	0.00266806
	NDUFV2-AS1	1.51429	0.598645	0.170353
	NDUFAB1	2.25785	1.17495	0.00100605
	NDUFA1	2.17738	1.12259	0.000340367
	NDUFA2	1.47027	0.55608	0.00348517
	NDUFA3	2.47023	1.30464	0.0024603
	NDUFA5	1.7501	0.807439	0.00668752
	NDUFA6	2.36808	1.24372	2.21512e-05
	NDUFA7	6.03334	2.59296	0.0519506
	NDUFA8	1.62717	0.702361	0.00380485
	NDUFA9	2.03994	1.02853	0.000139173
	NDUFA10	2.34684	1.23072	0.000217394
	NDUFA11	6.29435	2.65406	0.000284796
	NDUFA12	1.06207	0.0868812	0.266878
	NDUFA13	1.85297	0.889843	0.00105923
	NDUFB1	1.71255	0.776144	0.00342169
	NDUFB2	1.6997	0.76528	0.00897081
	NDUFB3	2.07218	1.05115	0.000766864
	NDUFB4	1.79297	0.842354	0.000560021
	NDUFB5	0.830656	-0.267678	0.0117237
	NDUFB6	1.22209	0.289349	0.060338
	NDUFB7	0.923985	-0.114059	0.256707
	NDUFB8	3.7591	1.91039	8.52003e-05
	NDUFB9	4.1425	2.0505	6.9829e-05
	NDUFB10	3.54087	1.8241	0.000393771
	NDUFB11	2.81113	1.49115	4.16423e-05
	NDUFC1	2.7526	1.4608	0.00145804
	NDUFC2	0.758315	-0.399131	0.0326898
	NDUFS4	0.688429	-0.538621	0.000275962
	NDUFS5	1.08329	0.115417	0.195728
	NDUFS6	1.77211	0.825472	0.00442269
	NDUFV3	2.29764	1.20016	0.00146545
Complex2	SDHA	1.46124	0.547189	0.000938175
	SDHB	1.54658	0.629082	0.00101689
	SDHC	2.00682	1.00491	0.000199833
	SDHD	0.78144	-0.355792	0.066874
Complex3	UQCRB	1.39178	0.476931	0.00242223
	UQCRQ	1.5405	0.623394	0.000770876
	UQCRC1	1.68349	0.751458	0.0418841
	UQCRC2	2.09374	1.06608	0.00034154
	CYC1	1.46333	0.549252	0.017983
	UQCRFS1	1.37921	0.463844	0.024939
	UQCRH	1.85062	0.888005	0.000201854
	UQCR10	3.03632	1.60232	0.000821378
	UQCR11	2.93431	1.55302	2.64638e-05
Complex4	COX4I1	2.05991	1.04258	0.00192239
	COX5A	2.64204	1.40165	3.18333e-05
	COX5B	1.52466	0.608483	0.00179577
	COX6A1	1.40229	0.487788	0.00226885
	COX6B1	1.31327	0.393164	0.0042065
	COX6B2	3.4168	1.77264	0.0404409
	COX6C	1.20731	0.271799	0.0364464
	COX7A1	0.266986	-1.90516	0.0339302
	COX7A2	1.31848	0.398877	0.000847301
	COX7B	1.59136	0.670258	0.0114939
	COX7B2	0	#NUM!	0.18695
	COX7C	1.60888	0.686061	0.000491551
	COX8A	1.62193	0.697713	0.000835037
	COX8C	3.14819	1.65452	0.189182
Complex5	ATP5F1A	1.12418	0.16887	0.127646
	ATP5F1B	1.81575	0.860568	0.000739933
	ATP5F1C	1.09983	0.137282	0.0256296
	ATP5F1D	2.18975	1.13076	0.00109076
	ATP5F1E	0.92134	-0.118195	0.115049
	ATP5MC1	2.12646	1.08845	0.00889551
	ATP5MC2	1.98219	0.987094	0.000475963
	ATP5MC3	2.65217	1.40717	9.4317e-05
	ATP5ME	3.06363	1.61524	0.00180507
	ATP5MF	3.22909	1.69113	0.0273585
	ATP5MG	1.22515	0.292964	0.0404623
	ATP5MJ	2.09324	1.06574	0.00198174
	ATP5MK	1.38301	0.467813	0.00221082
	ATP5PB	1.57119	0.651859	0.000332468
	ATP5PD	1.48264	0.568165	0.00449142
	ATP5PF	1.75116	0.808313	0.00799952
	ATP5PO	2.46068	1.29906	0.000895912
	ATP5IF1	2.38458	1.25374	7.45986e-06
