# Supplementary material for: Targeting kinesin family member 20A sensitizes stem-like triple-negative breast cancer cells to standard chemotherapy
Source: J Clin Invest. 2025 Dec 15;135(24):e182394. doi: 10.1172/JCI182394 (PMC12700555; doi:10.1172/JCI182394)
Supplement: Supplemental table 3 [file jci-135-182394-s102.xlsx]

## Sheet: Primers
Primers for qRT-PCR
Primer	Sequence
GAPDH F	5’-GGAGCGAGATCCCTCCAAAAT-3’
GAPDH R	5’-GGCTGTTGTCATACTTCTCATGG-3’
KIF20A F	5’-TGCTGTCCGATGACGATGTC-3’
KIF20A R	5’-AGGTTCTTGCGTACCACAGAC-3’
NDUFB8 F	5’-ACAGGAACCGTGTGGATACAT-3’
NDUFB8 R	5’-CCCCACCCAGCACATGAAT-3’
SDHA F	5’-TGGCATTTCTACGACACCGTG-3’
SDHA R	5’-GCCTGCTCCGTCATGTAGTG-3’
UQCRH F	5’-GAGGACGAGCAAAAGATGCTT-3’
UQCRH R	5’-CGAGAGGAATCACGCTCATCA-3’
COX5B F	5’-TGTGAAGAGGACAATACCAGCG-3’
COX5B R	5’-CCAGCTTGTAATGGGCTCCAC-3’
COX8A F	5’-GCCAAGATCCATTCGTTGCC-3’
COX8A R	5’-CTCTGGCCTCCTGTAGGTCT-3’
ATP5MF F	5’-TTCTGGAGGTCAAACTGGGG-3’
ATP5MF R	5’-GCTCGTGCTTGAGATGCTTG-3’
SMARCA4 F	5’-GACCAGCACTCCCAAGGTTAC-3’
SMARCA4 R	5’-CTGGCCCGGAAGACATCTG-3’
Primers for ChIP-PCR
Primer	Sequence
SDHA promoter region F	5’-TTGCAGTTCGCCTTTCCAGA-3’
SDHA promoter region R	5’-GGTGGCATAAGGACCACCAA-3’
UQCRH promoter region F	5’-GCTCGGTCGCTTAGTCAGTT-3’
UQCRH promoter region R	5’-GACAGCAGATTGGAGAGCGA-3’
NDUFB8 promoter region F	5’-GATCAGTGCGATCCTCCACC-3’
NDUFB8 promoter region R	5’-TGGGAAGGGGGTACCTGAAA-3’
COX5B promoter region F	5’-TTCCTTCACATCACCAGGGC-3’
COX5B promoter region R	5’-CATTGGACGGGACCTACCTG-3’
COX8A promoter region F	5’-CCTTCTGCCTAGCTGACCTC-3’
COX8A promoter region R	5’-GTGGGGAAAGACCTAACGCC-3’
ATP5MF promoter region F	5’-GCAAAAGCTGCGCCTAACAT-3’
ATP5MF promoter region R	5’-GTTAGGCGTGGAGGGTGAAG-3’
