# Supplementary material for: Targeting kinesin family member 20A sensitizes stem-like triple-negative breast cancer cells to standard chemotherapy
Source: J Clin Invest. 2025 Dec 15;135(24):e182394. doi: 10.1172/JCI182394 (PMC12700555; doi:10.1172/JCI182394)
Supplement: Supporting data values [file jci-135-182394-s103.xlsx]

## Sheet: Fig.1
Fig.1C
Hs578T	ANPEP				NEK2				FAM83D				HMMR				HIST1H2BA				NEURL1B				AURKA				SPTB				CCNB1				KIF20A				SNORD30				GDF15				MVB12B
	Relative mRNA level			Mean	Relative mRNA level			Mean	Relative mRNA level			Mean	Relative mRNA level			Mean	Relative mRNA level			Mean	Relative mRNA level			Mean	Relative mRNA level			Mean	Relative mRNA level			Mean	Relative mRNA level			Mean	Relative mRNA level			Mean	Relative mRNA level			Mean	Relative mRNA level			Mean	Relative mRNA level
BCSC	2.11355	2.14117	2.17419	2.14297	1.96584	2.25674	2.19699	2.13986	1.53688	2.4736	2.02617	2.01222	1.59584	1.90679	1.98109	1.82791	1.67775	1.82568	1.78466	1.7627	1.61759	1.68941	1.91736	1.74146	1.81702	1.43731	1.93869	1.73101	1.62472	1.85668	1.50327	1.66156	1.62559	1.51478	1.83645	1.65894	1.55182	1.62972	1.74996	1.64383	1.62412	1.66544	1.52439	1.60465	1.49909	1.54077	1.58663	1.54216	1.50756
Non-BCSC	0.930764	0.928068	1.14117	1	1.01956	0.93895	1.04149	1	1.4077	0.89583	0.696471	1	0.911846	0.997581	1.09057	1	1.05058	0.934901	1.01451	1	1.10244	0.96423	0.933328	1	1.0315	0.992124	0.976375	1	1.09979	0.944044	0.956169	1	0.958493	0.985465	1.05604	1	1.01532	0.907058	1.07763	1	1.0459	0.9356	1.0185	1	1.01877	0.937539	1.04369	1	1.00445
HCC70	SNORD80				HIST1H2BA				PLK1				PCSK6				MVB12B				NEK2				ANPEP				TNFAIP8L1				GDF15				CCNB1				HMMR				KIF20A				YPEL1
	Relative mRNA level			Mean	Relative mRNA level			Mean	Relative mRNA level			Mean	Relative mRNA level			Mean	Relative mRNA level			Mean	Relative mRNA level			Mean	Relative mRNA level			Mean	Relative mRNA level			Mean	Relative mRNA level			Mean	Relative mRNA level			Mean	Relative mRNA level			Mean	Relative mRNA level			Mean	Relative mRNA level
BCSC	0.474344	0.677003	20.1535	7.10161	2.03766	2.18627	2.4954	2.23978	0.801407	0.577044	5.16312	2.18052	2.20313	2.14338	2.05372	2.13341	2.11265	1.98725	2.28137	2.12709	1.90653	1.93149	2.19576	2.01126		1.55751	2.04945	1.80348	1.68234	1.85724	1.86177	1.80045	1.76043	1.73514	1.7967	1.76409	1.70786	1.58763	1.90212	1.73253	1.66319	1.71171	1.80757	1.72749	1.67928	1.6722	1.82532	1.7256	1.50873
Non-BCSC	0.862322	0.728814	1.40886	1	1.01605	0.954786	1.02916	1	0.225709	0.827093	1.9472	1	0.83414	1.11304	1.05282	1	0.938664	0.98623	1.07511	1	0.857502	0.955967	1.18653	1	0.98433	1.10847	0.907202	1	0.900201	0.902229	1.19757	1	1.04936	0.9975	0.953144	1	0.940033	1.004	1.05597	1	1.0086	0.954574	1.03683	1	0.95882	0.981185	1.05999	1	0.91368
Fig.1F
		ALDH+												CD24-CD44+
cell lines		HCC70				Hs578T				SUM149				HCC70				Hs578T				SUM149
# of SiRNA		#1	#2	#3	#4	#1	#2	#3	#4	#1	#2	#3	#4	#1	#2	#3	#4	#1	#2	#3	#4	#1	#2	#3	#4
Fold changes over siCtrl of percentages of cells	KIF20A	0.705604	0.79558	0.983425	1.19495	0.488017	0.91939	0.382571	0.784314	0.923423	1.06757	0.855856	1.00901	1.01418	0.658156	0.744681	0.66383	0.642773	0.891892	0.887192	0.991774	1.21136	0.769716	0.725552	0.794953
	MVB12B	0.899763	1.02762	1.08287	1.01973	0.958606	0.749455	0.42963	0.179521	1.12613	0.815315	0.576577	1.15766	0.680851	0.596454	0.576596	0.679433	1.05523	1.05993	0.890717	0.554642	0.763407	0.820189	0.656151	0.619558
	NEK2	0.95659	1.17601	0.92502	1.08287	0.880174	0.662309	1.0719	1.45969	1.15766	1.20721	0.963964	1.38739	0.744681	0.592908	0.879433	0.638298	1.05523	0.969448	0.93772	0.992949	1.05363	0.584858	1.07886	0.769716
	CCNB1	1.26352	1.27173	1.27721	1.29637	0.47482	0.581295	0.405755	0.492086	0.897756	0.982544	1.03242	1.24439	0.876061	0.634975	0.679117	0.458404	0.858553	0.905702	0.963816	0.986842	0.937931	1.10345	0.401379	2.33793
	GDF15	1.30869	1.25257	1.295	1.2909	0.313669	0.310791	0.469065	0.310791	0.915212	0.950125	1.20199	1.52618	0.821732	0.373514	0.509338	0.502547	0.779605	0.984649	1.02961	0.705044	0.97931	1.51035	1.31724	1
	HIST1H2BA	1.2909	1.29911	1.22793	1.30185	0.745324	0.788489	0.446043	0.333813	0.955112	1.17207	0.84788	0.952619	0.567063	0.682513	0.699491	0.628183	0.864035	1.0625	0.985746	0.664474	0.806897	1.05517	0.972414	1.15862
	HMMR	1.28679	1.25804	1.24846	1.19781	0.231079	0.768345	0.333813	0.446043	0.708229	0.972569	0.897756	0.755611	0.947368	0.86927	0.842105	0.991511	0.833333	0.930921	0.589912	1.00768	1	1.10345	0.554483	1.32414
[truncated: 75 more columns]

## Sheet: Fig.2
Fig.2B
	SgCtrl				KIF20A Sg1				KIF20A Sg3
	%			Mean	%			Mean	%			Mean
CD24-CD44+	88	87		87.5	69.5	59.1	69.1	65.9	69.1	63.6	73.7	68.8
ALDH	7.52	8.81		8.165	1.51	1.79	1.46	1.58667	1.46	2.87	1.96	2.09667
Fig.2C
	SiCtrl				KIF20A Si1				KIF20A Si2				KIF20A Si3				KIF20A Si4
	Relative mRNA level			Mean	Relative mRNA level			Mean	Relative mRNA level			Mean	Relative mRNA level			Mean	Relative mRNA level			Mean
KIF20A	1.32557	0.795036	0.94888	1.02316	0.333456	0.442352	0.36927	0.381693	0.303783	0.451575	0.386357	0.380572	0.286494	0.262857	0.315684	0.288345	0.434129	0.417521	0.541677	0.464442
OCT4	1.2403	0.945804	0.852454	1.01285	0.485032	0.440535	0.361884	0.42915	0.474396	0.495491	0.356473	0.44212	0.397609	0.293078	0.373276	0.354654	0.482229	0.652219	0.534603	0.55635
SOX2	0.926073	1.07983		1.00295	0.596482	0.575771	0.498482	0.556912	0.496992	0.457606	0.48216	0.47892	0.381433	0.347866	0.346746	0.358682	0.56071	0.606564	0.56115	0.576142
NANOG	1.07145	1.05296	0.88637	1.00359	0.530572	0.468297	0.554429	0.517766	0.444996	0.435427	0.440657	0.44036	0.411711	0.35412	0.342802	0.369544	0.620424	0.524114	0.520555	0.555031
Fig.2D
MDA-MB231	parental cells				mammosphere
	Relative mRNA level			Mean	Relative mRNA level			Mean
NANOG	0.911722	1.08423	1.01162	1.00252	1.35347	1.46071	1.45062	1.4216
SOX2	0.935191	0.948246	1.12766	1.0037	9.40438	10.5074	6.51305	8.80828
OCT4	1.00231	1.03049	0.968171	1.00033	8.35902	7.42985	6.69616	7.49501
KIF20A	0.990801	1.02574	0.983957	1.00017	11.0553	10.4589	10.2437	10.586
HCC70	parental cells				mammosphere
	Relative mRNA level			Mean	Relative mRNA level			Mean
NANOG	1.08423	1.00463	0.918064	1.00231	28.9067	29.9261	28.3118	29.0482
SOX2	0.97716	0.886791	1.15402	1.00599	19.3376	19.3376	21.0148	19.8966
OCT4	0.972655	1.07177	0.959264	1.00123	30.6256	32.3718	25.9321	29.6432
KIF20A	0.903335	1.03049	1.07425	1.00269	1.85318	1.65864	1.76541	1.75907
Hs578T	parental cells				mammosphere
	Relative mRNA level			Mean	Relative mRNA level			Mean
NANOG	1.03288	0.983957	0.983957	1.00026	2.24492	2.26054	2.18354	2.22967
SOX2	0.95705	1.04729	0.997692	1.00068	2.21402	2.40605	2.30804	2.30937
OCT4	0.95705	1.04729	0.997692	1.00068	2.21402	2.40605	2.30804	2.30937
KIF20A	0.959264	0.97942	1.06437	1.00102	4.94739	4.33691	5.01645	4.76691

## Sheet: Fig.3
Fig.3C
	SgCtrl				KIF20A Sg1				KIF20A Sg3
	Number of mammosphere/5000cells			Mean	Number of mammosphere/5000cells			Mean	Number of mammosphere/5000cells			Mean
MDA-MB231	32	27	28	29	8	8	4	6.66667	3	17	8	9.33333
HCC1806	41	33	29	34.3333	10	16	15	13.6667	28	17	22	22.3333
Fig.3F
	SiCtrl				KIF20A Si2				KIF20A Si3
	Number of mammosphere/5000cells			Mean	Number of mammosphere/5000cells			Mean	Number of mammosphere/5000cells			Mean
MDA-MB231	64	67	65	65.3333	35	35	32	34	42	38	39	39.6667
HCC70	74	65	76	71.6667	51	30	28	36.3333	47	29	42	39.3333
Hs578T	49	43	53	48.3333	39	36	39	38	34	34	36	34.6667
Fig.3K
	GFP+SgCtrl				GFP+KIF20A Sg1				KIF20A+KIF20A Sg1
	Number of mammosphere/5000cells			Mean	Number of mammosphere/5000cells			Mean	Number of mammosphere/5000cells			Mean
MDA-MB231	33	31	32	32	21	10	21	17.3333	26	27	32	28.3333
	GFP+SgCtrl				GFP+KIF20A Sg3				KIF20A+KIF20A Sg3
	Number of mammosphere/10000cells			Mean	Number of mammosphere/10000cells			Mean	Number of mammosphere/10000cells			Mean
MDA-MB231	107	95	89	97	35	47	53	45	83	89	107	93

## Sheet: Fig.4
Fig.4E
Number of cells injected	5000		500		50
	Ctrl	KIF20A Sg1	Ctrl	KIF20A Sg1	Ctrl	KIF20A Sg1
Tumor volume (mm3)	753.365	32.8688	290.501	0	0	142.561
	247.144	224.831	0	0	0	0
	7.23362	120.147	373.124	0	153.731	0
	651.334	0	0	0	0	0
	820.823	0	0	158.411	0	0
	141.287	173.421	21.8071	0	0	0
Mean	436.865	91.8779	114.239	26.4018	25.6218	23.7602
Fig.4F
	weeks	Ctrl								KIF20A Sg1
Tumor volume (mm3)	1	0	0	0	0	0	0	0	0	0	0	0	0	0	0	0	0
	2	0	0	0	0	0	0	0	0	0	0	0	0	0	0	0	0
	3	19.8259	0	0	19.3072	16.5381	0	0	0	0	0	0	0	0	0	0	0
	4	15.9275	15.7773	4	36.5798	36.1953	28.9659	0	20.5318	4	4	0	4	0	0	0	0
	5	62.3346	25.5324	29.7989	43.7642	107.353	43.2553	34.4918	48.8243	40.322	13.1431	4	4	4	19.4791	4	4
	6	87.6143	51.5808	100.705	112.022	184.656	172.134	64.3191	93.6094	69.3858	13.1431	18.2967	4	38.7887	72.6274	34.5446	63.4866
	7	205.513	98.5774	163.011	323.861	382.12	293.064	218.422	369.765	159.598	22.2027	77.125	57.8728	45.8642	121.426	90.7411	97.4687
	8	412.99	262.177	290.143	438.21	487.333	407.011	327.259	528.813	303.679	36.78	91.5572	56.3108	106.385	201.702	101.07	156.495
	9	455.369	441.844	469.246	833.828	542.729	488.059	416.454	772.402	377.821	36.78	129.361	122.823	281.084	383.691	121.186	272.517
Fig.4G
	Ctrl	KIF20A Sg1
Tumor weight (mg)	588.15	278.15
	521.27	253.88
	326.93	251.37
	326.59	204.12
	347.25	137.16
	348.05	249.76
	303.73	188.24
	201.12	78.46
Mean	370.386	205.143
Fig.4J
	Days	pLX304GFP+SgCtrl										pLX304GFP+KIF20A Sg1										pLX304 KIF20A+KIF20A Sg1
Tumor volume (mm3)	7	0	0	0	0	0	0	0	0	0	0	0	0	0	0	0	0	0	0	0	0	0	0	0	0	0	0	0	0	0	0
	14	0	0	0	0	0	0	0	0	0	0	0	0	0	0	0	0	0	0	0	0	0	0	0	0	0	0	0	0	0	0
	21	0	0	0	0	0	0	0	0	0	0	0	0	0	0	0	0	0	0	0	0	0	0	0	0	0	0	0	0	0	0
	28	11.5332	5.25173	3.70744	2.81988	2.81988	2.048	2.58886	11.5746	0	0	5.25173	11.8546	2.00984	1.6875	0	9.08174	1.86194	17.0061	7.9276	14.3724	6.57306	6.91638	8.788	6.88022	1.12405	9.69321	3.55738	7.53461	7.32402	21.5781
	32	29.3132	26.6328	36.1687	36.9423	57.3237	31.4637	37.8782	40.7981	8.88979	26.293	20.891	30.7677	8.06285	6.04195	3.82911	33.5877	7.08624	50.5893	32.2798	26.0339	42.9347	42.255	51.2815	30.4419	12.3211	58.8245	8.4873	31.2566	43.9236	54.1546
	39	68.9393	88.9894	61.0793	112.806	81.8696	88.897	83.27	154.721	36.2805	85.0711	44.933	66.2238	27.1161	18.909	33.7657	61.757	33.3316	73.4571	99.1003	88.662	85.8676	114.208	104.78	67.7908	25.4016	123.82	67.9104	65.1669	106.805	113.862
	42	109.091	114.892	116.809	152.69	110.662	150.075	110.604	190.923	69.451	83.2832	53.9062	142.085	43.9174	80.7929	35.6948	86.7206	62.9173	106.331	101.268	105.687	133.56	163.799	148.804	139.077	25.7073	138.174	104.333	90.6796	136.772	227.286
	46	146.456	268.675	202.994	216.945	127.978	162.872	221.159	190.213	141.101	166.13	105.733	167.944	39.546	69.7762	66.8841	140.432	86.8385	207.026	132.396	147.816	225.081	127.555	217.88	205.8	100.422	185.191	119.306	151.757	266.293	264.484
	52	177.773	302.204	254.76	312.718	329.17	259.187	328.702	311.402	184.45	297.61	146.651	208.864	92.6052	167.906	167.256	224.997	98.3121	221.622	192.946	208.169	263.637	190.117	256.76	256.858	93.4813	210.28	178.844	234.152	356.307	256.781
	56	302.476	404.316	500.068	414.143	303.019	383.634	430.454	523.658	281.824	368.855	192.281	314.07	91.1312	194.356	208.324	246.101	186.362	221.062	280.469	359.683	340.006	279.735	404.784	325.254	212.414	302.35	207.487	308.888	418.748	379.081
	62	490.887	511.347	685.657	671.498	518.002	517.563	685.001	527.424	351.554	470.775	335.729	398.286	182.282	190.412	230.114	356.194	177.943	425.533	423.371	363.69	655.382	456.208	541.427	528.275	316.799	526.124	363.406	404.735	384.962	394.114
Fig. 4K
	pLX304_GFP+SgCtrl		pLX304_GFP+KIF20A_Sg1		pLX304_KIF20A+KIF20A_Sg1
Tumor weight (mg)	280.56		138.11		217.44
	215.26		209.46		344.45
	357.56		149.16		350.05
	323.93		158.46		328.09
	405.13		221		198.98
	322.43		227		342.84
	460.12		186.19		229.44
	337.83		180.04		302.77
	274.44		223.8		399.39
	278.99		187.32		180.01
Mean	294.327		163.798		310.007

## Sheet: Fig.5
Fig.5B
	DMSO				Paprotrain (2µM)
	Number of mammosphere/5000cells			Mean	Number of mammosphere/5000cells			Mean
MDA-MB231	42	37	41	40	18	34	19	23.6667
Fig.5D
	DMSO				Paprotrain (3µM)
	Number of mammosphere/5000cells			Mean	Number of mammosphere/5000cells			Mean
HCC1806	39	48	54	47	30	15	12	19
Fig.5F
	weeks	Ctrl							Paprotrain
Tumor volume (mm3)	1	0	0	0	0	0	0	0	0	0	0	0	0	0
	2	0	0	0	0	0	0	0	0	0	0	0	0	0
	3	0	0	0	0	0	0	0	0	0	0	0	0	0
	4	0	4	0	0	4	0	0	0	4	0	0	4	0
	5	4	4	4	0	4	0	4	10.7528	8.09714	0	9.53734	0	0
	6	26.6108	18.463	18.4625	0	21.9935	19.8638	16.1205	14.1863	7.90663	0	41.1564	0	0
	7	76.2522	52.577	141.032	4	126.96	95.658	64.9051	57.8223	10.7425	0	91.7865	10.3984	0
	8	176.329	193.04	348.932	68.8488	220.226	208.305	244.055	64.3868	30.1181	63.253	238.495	42.0138	21.9275
	9	449.086	462.48	904.364	241.312	489.642	489.359	467.835	163.75	147.482	231.275	443.183	150.606	21.4375
Fig.5G
	Ctrl	Paprotrain
Tumor weight (g)	704.88	240.73
	342.93	226.75
	280.97	113.91
	313.01	97.19
	360.72	71.42
	289.13	78.52
	166.98	66.75
Mean	351.231	127.896
Fig.5I
	Weeks	Ctrl			Paprotrain
Body weight (g)	1	21.1	22	20.5	22	22	22
	2	20	21.5	20.5	22	2.05	21.8
	3	20.1	22.7	21	22.3	19	22.5
	4	21.6	23.9	21.1	23.7	19	24.1
	5	21.5	21.3	21.5	22.2	21	23.5
	6	21	21	22	21	24	23
	7	20	21	22.8	21.5	23.6	22
	8	23	20	23	22	24.6	22.4
	9	23	23	24	23	25	23

## Sheet: Fig.6
Fig.6A
HALLMARK Pathways	NES	NOM p-Value
OXIDATIVE_PHOSPHORYLATION	1.51	0
DNA_REPAIR	1.5	0.002
UV_RESPONSE_UP	1.46	0.002
CHOLESTEROL_HOMEOSTASIS	1.44	0.015
MYOGENESIS	1.36	0.009
EPITHELIAL_MESENCHYMAL_TRANSITION	1.35	0.007
BILE_ACID_METABOLISM	1.28	0.041
APICAL_JUNCTION	1.26	0.029
P53_PATHWAY	1.26	0.034
ESTROGEN_RESPONSE_LATE	1.24	0.038
HEDGEHOG_SIGNALING	1.01	0.434
GLYCOLYSIS	0.96	0.585
Fig.6C
HALLMARK Pathways	NES	NOM p-Value
E2F_TARGETS	1.94	0
MYC_TARGETS_V1	1.92	0
MYC_TARGETS_V2	1.88	0
PANCREAS_BETA_CELLS	1.86	0.001
KRAS_SIGNALING_DN	1.65	0.001
OXIDATIVE_PHOSPHORYLATION	1.6	0
SPERMATOGENESIS	1.56	0.002
UV_RESPONSE_UP	1.45	0.006
DNA_REPAIR	1.33	0.035
G2M_CHECKPOINT	1.32	0.026
ANGIOGENESIS	1.09	0.026
WNT_BETA_CATENIN_SIGNALING	1.09	0.329
HEDGEHOG_SIGNALING	1.07	0.36
Fig.6E
	Gene	CTRL1	CTRL2	CTRL3	SG1_1	SG1_2	SG1_3	EV1	EV2	EV3	KIF20AOE1	KIF20AOE2	KIF20AOE3
Cmplx I	NDUFS1	-0.5697	-1.24316	0.192054	0.660421	1.528	-0.56761	-1.15064	-1.00224	-0.48747	0.709994	1.14776	0.782605
	NDUFS2	0.427334	0.529397	0.359436	1.08575	-0.78593	-1.61598	-0.78731	-1.0181	-0.81612	1.32953	0.839994	0.452003
	NDUFS3	0.27697	0.019795	1.32574	0.04135	0.111301	-1.77516	-0.85428	-0.87582	-0.86191	0.425838	1.42424	0.741936
	NDUFS7	0.100604	1.54896	0.758695	-0.57111	-0.8934	-0.94375	-0.82021	-1.04632	-0.80947	0.924432	1.1829	0.568679
	NDUFS8	0.031282	1.67128	0.265953	-0.11925	-0.47131	-1.37795	-1.34275	-0.66176	-0.3855	0.327628	1.46503	0.597352
	NDUFV1	1.22006	1.28464	-0.26052	-0.48245	-0.94679	-0.81494	-0.93613	-0.55117	-1.08631	0.56202	1.39355	0.61804
	NDUFV2	0.861069	-0.67338	-1.06057	-0.4509	-0.23276	1.55654	-0.97575	-1.1522	0.826208	0.013053	-0.13258	1.42126
	NDUFAB1	-0.80696	-0.08595	-0.80696	-0.6231	0.611996	1.71098	-0.99416	-0.78907	-0.85446	0.550529	1.34167	0.745493
	NDUFA1	1.04877	1.43776	-0.2187	-0.56673	-0.75823	-0.94287	-0.69637	-0.73329	-1.25041	0.779408	0.958178	0.942477
	NDUFA2	1.2906	1.0091	0.087315	-0.55648	-0.51317	-1.31736	-1.29183	-0.33811	-0.9198	0.503826	1.13269	0.913228
	NDUFA3	-0.25779	0.533973	1.24011	0.744183	-1.16074	-1.09974	-1.05538	-0.73002	-0.79482	0.494977	1.43145	0.653803
	NDUFA5	-1.27497	-0.58555	1.50793	0.795115	-0.10376	-0.33877	-0.86979	-0.71482	-0.89116	0.105328	1.42785	0.942597
	NDUFA6	1.09755	1.43969	-0.89232	-0.61561	-0.4205	-0.6088	-1.00068	-0.9171	-0.80594	0.775564	0.907412	1.04074
	NDUFA7	-0.57313	-0.77656	1.85133	-0.28199	-0.62819	0.408532	-0.13565	-0.92327	-0.92327	1.14843	1.31417	-0.48042
	NDUFA8	0.62729	1.17994	0.810647	-0.45354	-1.15012	-1.01422	-0.98433	-0.7329	-0.82393	0.761503	0.319044	1.46062
	NDUFA9	-0.29335	-0.74384	1.52658	-0.75679	0.976822	-0.70943	-1.06617	-0.75785	-0.87721	0.673161	1.08404	0.944024
	NDUFA10	-0.38926	-0.68328	1.80293	-1.0099	0.32962	-0.05011	-0.80709	-0.86588	-1.01889	1.19781	0.817389	0.676659
	NDUFA11	1.67511	0.11338	-0.8524	-0.72912	-0.77488	0.567911	-0.98904	-0.61364	-1.0824	0.853523	0.73154	1.10001
	NDUFA12	-1.28352	0.060087	1.48807	-0.21022	0.710676	-0.76509	-1.24695	0.908953	-0.54371	-0.81135	1.18696	0.506096
	NDUFA13	1.59484	0.250009	-1.17913	-0.44577	-0.73478	0.514829	-0.87792	-1.20598	-0.55115	0.711578	0.722015	1.20145
	NDUFB1	-0.06884	0.911069	1.4278	-0.35251	-0.67249	-1.24503	-0.89391	-0.80406	-0.85352	0.388355	1.49115	0.671987
	NDUFB2	0.545941	0.02564	1.59157	-0.75207	-0.15463	-1.25645	-1.07301	-0.6039	-0.75647	0.709797	1.54096	0.18262
	NDUFB3	0.494158	1.6889	-0.05874	-0.61869	-0.31479	-1.19085	-0.90934	-0.66207	-1.07916	0.571743	1.24256	0.836269
	NDUFB4	-1.48973	-0.53562	0.919555	0.500068	1.08219	-0.47647	-0.75931	-1.1129	-0.79122	0.689168	0.727277	1.24699
	NDUFB5	-0.68928	-1.0008	1.78832	-0.10923	0.401218	-0.39024	0.772884	1.53453	0.08127	-1.08508	-0.73602	-0.56758
	NDUFB6	-1.04818	0.949	0.906759	-0.3574	0.762191	-1.21236	-1.03986	-0.16546	-0.71466	0.205749	1.8238	-0.10956
	NDUFB7	0.587675	1.64064	0.090801	-0.68934	-0.53973	-1.09005	0.715319	-0.69654	0.904588	-1.63174	0.722553	-0.01418
	NDUFB8	1.43113	1.11519	-0.43685	-0.8518	-0.60685	-0.65082	-0.75596	-0.96579	-0.98762	1.03059	0.996086	0.682695
	NDUFB9	-0.67344	0.237136	1.91955	-0.31764	-0.69538	-0.47022	-0.97617	-0.83061	-0.90536	0.669542	0.981972	1.06063
	NDUFB10	-0.28109	1.08979	1.07773	-0.14688	-0.14961	-1.58993	-0.93458	-0.86572	-0.87532	0.576741	1.2439	0.854981
	NDUFB11	-0.52032	0.120637	1.42778	-0.09599	0.590483	-1.52259	-1.05123	-0.83641	-0.83054	0.741942	1.02203	0.954209
	NDUFC1	-0.18052	1.321	1.07782	-0.44785	-1.26789	-0.50255	-0.96918	-0.79444	-0.85334	0.501465	1.38351	0.731985
	NDUFC2	-1.72009	-0.17554	1.26922	0.35374	0.480753	-0.20807	0.34334	0.732656	1.06902	-1.53346	0.270426	-0.88198
	NDUFS4	-0.78709	0.748849	1.24913	-0.59069	0.616769	-1.23697	0.986605	0.632932	1.06637	-0.80393	-1.13023	-0.75175
	NDUFS5	-1.02054	-0.2581	1.84534	-0.37422	0.308747	-0.50123	-1.34583	-0.7097	0.870533	0.027002	1.37147	-0.21348
	NDUFS6	1.19502	1.20426	-0.09508	-0.34133	-0.7947	-1.16816	-1.10368	-0.85725	-0.56459	0.213604	1.22705	1.08488
	NDUFV3	0.190119	0.817762	1.0264	-0.62934	-1.66648	0.261543	-0.99509	-0.90868	-0.71288	0.603052	0.629342	1.38425
Cmplx II	SDHA	0.760473	1.12235	-0.67209	0.592397	-0.29588	-1.50726	-0.86338	-1.08704	-0.69075	0.73305	1.29898	0.609139
	SDHB	-0.6349	-0.54572	1.93302	0.047982	-0.05385	-0.74653	-0.77218	-0.80494	-1.06002	0.874773	1.27739	0.484979
	SDHC	-0.78379	0.414265	1.55703	-0.05726	0.192415	-1.32265	-0.84499	-0.86697	-0.98183	1.16659	0.61651	0.910687
	SDHD	-0.59219	-0.64428	1.83655	0.061512	0.234301	-0.89589	0.055153	1.68205	0.136893	-1.42793	-0.15101	-0.29516
Cmplx III	UQCRB	0.588289	0.670283	1.33349	-0.51112	-1.03737	-1.04358	-1.31981	-0.84474	-0.41691	1.02538	1.01105	0.545043
	UQCRQ	-0.56266	0.723891	1.55997	-0.43192	-0.04956	-1.23971	-1.30002	-0.74797	-0.60234	0.70943	0.990613	0.950295
	UQCRC1	-0.07851	1.03669	1.31083	-0.23996	-0.80865	-1.22039	-0.71764	-0.60178	-0.74364	0.047547	1.88424	0.13128
	UQCRC2	-1.45325	-0.63254	1.23254	0.869369	0.318191	-0.33431	-0.81718	-0.71107	-1.15171	0.797286	1.15612	0.726561
	CYC1	1.64967	0.70095	-0.41342	-0.66726	-0.20792	-1.06202	-0.7949	-0.82765	-0.68028	0.049009	1.70918	0.544644
	UQCRFS1	-0.73944	-0.50717	1.40709	-0.54074	1.15227	-0.772	-0.4967	-1.39763	-0.32843	0.181777	1.55724	0.483753
	UQCRH	0.964601	1.37239	0.187306	-0.71776	-0.85842	-0.94812	-1.18069	-0.69294	-0.81993	0.760647	0.907918	1.025
	UQCR10	1.17542	-0.08889	1.28298	-0.56053	-0.8206	-0.98837	-0.98031	-0.79862	-0.86855	0.817314	1.305	0.52516
	UQCR11	0.574839	1.37019	0.39512	-1.41262	-0.13943	-0.78809	-1.06087	-0.92743	-0.73403	0.848473	0.942252	0.931603
Cmplx IV	COX4I1	0.046815	1.13326	0.746212	0.367469	-0.70472	-1.58904	-1.00489	-0.82276	-0.77112	0.970806	0.339088	1.28887
	COX5A	0.199118	1.47792	0.604384	-0.14955	-0.82509	-1.30678	-1.0217	-0.78224	-0.91682	0.852605	0.808046	1.0601
	COX5B	1.27734	1.25744	-0.33306	-0.80987	-0.53493	-0.85691	-1.20097	-0.42556	-0.97696	0.539732	1.00678	1.05698
	COX6A1	1.24457	1.26427	-0.32171	-0.41708	-0.81912	-0.95092	-0.81514	-1.26942	-0.50202	0.511885	0.867171	1.20752
	COX6B1	-0.49038	1.13928	0.945085	-0.15142	0.146174	-1.58874	-0.95859	-0.55772	-1.01456	0.210495	1.11365	1.20673
	COX6B2	-0.77139	-0.77139	0.38889	1.84803	-0.38264	-0.3115	-0.83973	0.028646	-1.26426	0.131553	0.343721	1.60007
	COX6C	-0.35402	0.907917	1.47429	-0.28348	-0.50189	-1.24281	-0.74343	-1.38961	0.022634	-0.11414	0.993055	1.2315
	COX7A1	-0.20869	0.613034	0.86483	0.029206	0.573297	-1.87168	1.2022	-0.24187	1.17307	-1.22917	-0.76871	-0.13553
	COX7A2	-0.76863	1.3907	0.978053	-0.42904	-0.01598	-1.15509	-1.24479	-0.87725	-0.524	0.662752	0.977548	1.00574
	COX7B	-1.39912	-0.46922	1.25889	0.104033	0.993972	-0.48856	-0.67234	-0.28585	-1.43401	0.219506	1.06018	1.11252
	COX7B2	-1.29049	0.6535	0.612612	0.692463	0.62241	-1.29049	-0.40825	-0.40825	2.04124	-0.40825	-0.40825	-0.40825
	COX7C	-0.7517	0.991072	1.51343	-0.36611	-0.51066	-0.87604	-0.98657	-0.64537	-1.03626	0.86987	1.18436	0.613971
	COX8A	1.45241	1.03954	-0.39831	-0.53798	-0.50236	-1.05329	-1.07317	-0.42442	-1.14913	0.902721	0.949498	0.794498
Cmplx V	ATP5F1A	-1.12274	-0.7192	1.6338	0.373216	0.364671	-0.52974	-1.47399	0.016848	-0.05669	-0.42144	1.58957	0.345702
	ATP5F1B	-0.75573	-0.06123	1.78001	-0.32541	0.36949	-1.00712	-1.11846	-0.52423	-1.00945	0.68628	1.14412	0.821734
	ATP5F1C	-1.17057	-0.56463	1.64148	-0.19802	0.662947	-0.3712	-0.46927	-0.76233	-0.98383	-0.1823	1.6007	0.797023
	ATP5F1D	0.249914	1.74887	0.306515	-0.79211	-0.83633	-0.67687	-0.90134	-0.82576	-0.90639	0.39803	1.23405	1.00142
	ATP5F1E	-1.05803	0.708408	1.62108	-0.05363	-0.55234	-0.66549	0.499212	0.979193	0.103013	-1.52846	0.823156	-0.87611
	ATP5MC1	0.909667	0.485025	0.892224	-1.01603	0.171188	-1.44207	-1.06181	-0.43691	-0.93597	0.414727	1.55474	0.465221
	ATP5MC2	0.053453	1.00927	1.11603	-0.39266	-0.1917	-1.59439	-1.07028	-0.57755	-1.0215	0.935203	1.08986	0.644269
	ATP5MC3	-0.3836	1.35646	0.784215	-0.77159	0.318716	-1.3042	-0.96772	-0.96862	-0.7715	0.663409	1.01497	1.02947
	ATP5ME	0.757781	1.40227	-0.24119	0.242628	-1.13719	-1.0243	-1.26573	-0.91428	-0.42313	1.15546	0.724007	0.723666
	ATP5MF	1.40424	1.14434	-0.50673	-0.67091	-0.49581	-0.87513	-0.8793	-0.69885	-0.61928	0.43755	1.77852	-0.01864
	ATP5MG	0.514927	0.235437	1.04372	-1.4611	0.670115	-1.0031	-0.70088	-1.16939	-0.20489	-0.29863	1.4973	0.87649
	ATP5PB	-0.60985	-0.10497	1.77493	-0.18509	0.286934	-1.16194	-1.14922	-0.74115	-0.79038	0.842594	1.14921	0.688946
	ATP5PD	0.101463	1.56423	0.435095	-0.04713	-0.67855	-1.37511	-0.89781	-0.60623	-1.01982	0.351834	1.47573	0.696292
	ATP5PF	-0.85331	-0.69233	1.80431	-0.11223	0.433566	-0.58001	-1.30417	-1.05135	-0.09517	0.49828	1.09973	0.852674
	ATP5PO	-1.50658	0.903847	1.14027	0.282582	-0.09627	-0.72384	-1.15055	-0.84456	-0.64829	0.506609	1.10748	1.02931
	ATP5IF1	1.25282	1.30161	-0.43814	-0.53059	-0.74017	-0.84553	-0.99296	-0.86367	-0.87334	0.805289	0.913918	1.01076
Fig.6H
	SgCtrl				KIF20A Sg1				KIF20A Sg3
	Relative mRNA level			Mean	Relative mRNA level			Mean	Relative mRNA level			Mean
NDUFB8	0.827406	1.09936	1.09936	1.00871	0.069669	0.073133	0.080586	0.0744627	0.114229	0.115824	0.127627	0.119227
SDHA	0.937354	0.997692	1.0693	1.00145	0.043485	0.043485	0.043788	0.043586	0.046071	0.038208	0.042986	0.0424217
UQCRH	0.920188	1.03527	1.04972	1.00172	0.298679	0.320116	0.324585	0.31446	0.438303	0.466516	0.503478	0.469432
COX5B	0.968171	1.00928	1.02337	1.00028	0.093212	0.090037	0.094514	0.0925877	0.133972	0.154963	0.138696	0.142544
COX8A	0.97942	1.11729	0.913831	1.00351	0.239263	0.235969	0.234339	0.236524	0.343885	0.332171	0.323088	0.333048
ATP5MF	1	0.972655	1.02811	1.00026	0.227931	0.249423	0.252905	0.24342	0.386891	0.406126	0.41466	0.402559
Fig.6I
	EV				KIF20A
	Relative mRNA level			Mean	Relative mRNA level			Mean
KIF20A	1.08674	0.913831	1.00696	1.00251	9.73603	9.27491	6.37901	8.46332
NDUFB8	0.846745	1.08674	1.08674	1.00674	1.30435	1.43727	1.52979	1.4238
SDHA	1.04006	0.937354	1.02574	1.00105	1.76541	1.62451	1.56917	1.65303
UQCRH	0.915945	1.05946	1.03049	1.00197	2.50822	2.06575	1.73708	2.10369
COX5B	1.09936	0.93088	0.97716	1.00247	1.82766	2.49666	2.47941	2.26791
COX8A	0.939523	1.06437		1.00195	1.63959	1.25992	1.35035	1.41662
ATP5MF	1.00928	0.854607	1.15936	1.00775	2.4909	2.1386	1.92741	2.18564
Fig.6J
	pLX304_GFP+SgCtrl				pLX304_GFP+KIF20A_Sg3				pLX304_Sgmut+KIF20A_Sg3
	Relative mRNA level			Mean	Relative mRNA level			Mean	Relative mRNA level			Mean
NDUFB8	0.878633	1.18372	0.961483	1.00795	0.63728	0.795536	0.806642	0.746486	0.897095	0.878633	0.961483	0.912404
SDHA	0.99539	0.878633	1.1434	1.00581	1.01396	1.00696	1.04972	1.02354	1.05946	0.988514	1.01631	1.02143
UQCRH	0.90125	1.09429	1.01396	1.00317	0.573024	0.498846	0.577009	0.549626	0.823591	0.90125	0.926588	0.88381
COX5B	0.941696	1.03766	1.02337	1.00091	0.554785	0.566442	0.566442	0.562556	0.670511	0.819794	0.723635	0.73798
COX8A	1.04247	1.07923	0.888843	1.00351	0.66742	0.631418	0.585064	0.627967	0.986233	0.846745	0.907519	0.913499
ATP5MF	1.0693	0.937354	0.997692	1.00145	0.66128	0.703847	0.723635	0.696254	0.990801	1.07674	1.06191	1.04315
Fig.6K
	Ctrl							Paprotrain3μM
	Relative mRNA level						Mean	Relative mRNA level						Mean
NDUFB8	1	0.920188	1.09429	0.812252	1.14076	1.07177	1.00655	0.556068	0.484085	0.579682	0.474123	0.515246	0.504642	0.518974
SDHA	1.25122	1.05215	1.24257	0.854607	0.764895	0.935191	1.01677	0.95705	0.899171	0.868541	0.725309	0.512871	0.886791	0.808289
UQCRH	0.90021	0.958157	1.01279	1.15535	0.90021	1.10063	1.00456	0.514651	0.68381	0.543996	0.703034	0.5328	0.655954	0.605707
COX5B	1.00463	1.15402	0.838956	0.943874	1.08423	1.00463	1.00506	0.566442	0.673617	0.61132	0.615572	0.864537	0.632878	0.660728
COX8A	0.899171	0.827406	1.00463	0.937354	1.03288	1.38191	1.01389	0.624165	0.566442	0.76313	0.752623	0.773782	0.773782	0.708987
ATP5MF	0.919125	0.789129	1.17148	1.26429	1.13158	0.82264	1.01637	0.660517	0.599431	0.603601	0.490276	0.99424	0.536506	0.647429

## Sheet: Fig.7
Fig.7A
	Time(minutes)	Ctrl					KIF20A Sg1						KIF20A Sg3
OCR (pmol/min/104cells)	1.49252	67.182	70.5518	69.9648	116.016	80.6835	73.576	94.6339	76.438	95.2406	61.7706	74.2985	67.8054	78.5276	65.4337	37.8473	57.4136	47.8787	75.0467
	10.0962	63.8648	67.3121	66.4152	110.892	74.4821	69.7645	87.146	73.0445	90.26	57.4357	68.2347	64.415	75.9911	60.5562	30.0047	55.95	46.3445	73.9847
	18.6994	61.0106	64.2188	64.6578	109.263	73.0699	68.5074	91.801	72.0792	88.9688	54.3422	64.082	61.8315	76.1208	60.2553	29.9125	55.6221	45.9607	74.0266
	27.3961	40.3199	45.7523	47.4275	70.735	59.2392	51.5801	78.9553	54.2515	65.6877	34.0449	41.4489	45.2518	57.3587	46.8354	25.6202	42.4273	34.416	54.679
	35.9975	41.8906	46.1521	47.6287	72.3768	57.5186	49.4604	77.3473	54.123	65.4679	35.0825	40.7644	46.7697	57.1684	48.6786	25.7074	43.9875	35.1205	55.9971
	44.602	40.5288	46.7534	48.6104	71.4893	57.5104	49.3346	77.8812	53.9076	66.7663	35.7856	39.7824	46.9442	58.2283	47.9794	25.8803	43.493	34.1598	57.9074
	53.1052	84.2721	83.726	91.2894	159.041	90.2857	90.1395	89.7823	87.3332	112.948	69.265	67.7237	60.1616	93.106	65.7792	30.4163	63.0279	52.7964	96.8808
	61.7092	80.3319	80.2615	87.4644	155.342	90.8848	89.5475	87.6366	88.0639	113.038	68.969	68.7891	64.2721	93.8924	65.7807	32.1589	62.7512	52.5702	97.1828
	70.1282	81.9987	80.9158	85.2808	152.065	88.6629	86.8898	87.191	86.0768	111.353	67.8784	66.5218	64.6302	93.4724	67.503	29.9177	62.9839	54.0418	96.9195
	78.8218	25.9465	30.9738	37.9798	46.9667	42.8538	37.1193	64.0014	40.726	51.8929	23.4481	22.85	21.8414	49.5246	40.4273	23.5989	34.6995	26.4922	42.6466
	87.2431	26.6245	31.3549	39.5701	50.0627	43.5811	37.4255	63.1432	43.1825	53.5737	25.0466	23.3657	24.7078	52.4569	42.0275	27.0492	36.3531	27.8725	45.3371
	96.2257	26.571	31.9946	38.6576	49.0848	42.4364	37.8002	62.8394	43.4561	53.1265	24.8618	23.8137	26.2816	51.6958	41.0105	24.1854	35.547	28.0229	44.8928
Fig.7B
	Time(minutes)	Ctrl					KIF20A Sg1							KIF20A Sg3
OCR (pmol/min/104cells)	1.49252	63.6503	40.5419	37.7534	41.9813	65.6477	41.6202	37.0446	37.1782	43.5026	35.4828	39.2016	41.6212	44.7172	55.5937	32.4303	31.6902	50.1505	37.4061	32.9213
	10.0962	63.1459	38.7972	38.3777	42.8125	67.5752	40.3835	36.384	37.0875	44.2349	35.826	51.388	39.6048	44.646	54.8919	33.0849	31.4728	49.2298	37.352	33.5436
	18.6994	57.7733	38.2772	38.0464	42.429	67.789	40.1864	35.7567	37.3638	44.1302	33.8244	45.1108	38.608	44.1361	55.3201	34.2587	30.8691	50.9471	36.4537	32.7714
	27.3961	40.7977	30.3043	28.3819	33.9828	49.2219	30.4214	29.0519	30.2057	35.5943	30.1943	37.3359	30.0693	34.7989	39.9323	30.1045	26.2463	39.239	58.4549	27.4658
	35.9975	41.5694	29.4127	30.1733	34.8174	49.852	30.2806	28.4179	30.124	35.3622	30.579	41.3591	29.8302	35.4428	40.7287	30.003	27.3446	38.9605	47.2092	27.9502
	44.602	42.4884	29.5404	31.3425	34.9355	50.1244	30.6765	28.673	30.6547	35.667	30.8161	43.1081	29.7536	35.806	41.7483	29.4319	27.6589	38.8687	45.4209	28.1845
	53.1052	67.4092	40.4642	38.1198	43.0668	77.0015	40.7781	35.0242	36.4926	45.7576	35.7436	56.2695	38.9795	46.1943	61.4056	33.1611	31.0379	51.5661	48.5359	33.368
	61.7092	68.7805	41.0481	40.4694	44.149	81.4392	42.5158	36.1389	37.5958	46.7237	38.4709	54.7697	39.3833	45.5425	62.396	33.4269	30.7658	50.9989	24.5684	32.4124
	70.1282	65.6475	39.5898	40.1715	43.5957	83.0818	42.3416	36.1077	37.1581	46.8235	38.7333	56.0691	38.7525	45.2966	61.3843	33.2288	30.2213	50.6523	35.1438	32.011
	78.8218	27.8	22.3745	22.7856	26.2209	37.2532	21.6135	20.8018	23.7459	28.368	24.4707	48.3423	23.24	26.7509	29.5774	25.2016	22.0889	28.2549	21.3307	21.8261
	87.2431	26.0781	21.6622	23.5854	25.6421	37.5545	21.751	21.4176	24.3187	28.6409	24.429	46.6582	24.0792	27.5008	30.6453	25.4192	22.8041	28.9766	21.96	22.2445
	96.2257	25.3037	20.3332	23.4407	25.2967	37.3413	21.3088	21.7755	24.6532	29.0487	23.966	51.0992	23.359	27.0853	31.1915	24.9532	22.2613	28.4552	21.6247	21.9951
Fig.7C
	Time(minutes)	Ctrl						KIF20A Si2							KIF20A Si3
OCR (pmol/min/104cells)	1.49252	210.815	192.882	200.898	190.175	194.767	219.336	174.369	112.672	155.192	152.281	124.749	172.576	146.418	98.3897	124.751	122.322	113.295	131.292	125.356	119.864
	10.0962	207.067	187.922	197.42	187.498	191.48	208.395	168.464	112.473	151.977	150.746	120.301	166.106	142.392	95.7021	121.689	119.392	110.768	127.558	122.532	118.126
	18.6994	208.162	183.262	199.582	186.912	192.564	210.575	167.939	107.376	151.129	151.13	118.414	164.259	143.316	95.2314	121.168	119.362	111.28	127.812	122.329	118.736
	27.3961	157.052	137.935	145.13	140.927	144.952	162.215	129.651	79.5396	114.094	116.084	91.1989	126.572	107.848	59.6912	91.8726	90.8225	86.4698	94.3595	91.8841	90.1359
	35.9975	162.009	142.515	152.59	148.784	149.838	167.07	130.567	79.385	117.056	118.369	93.7717	129.187	110.306	62.9087	95.8769	94.1937	89.0212	98.6215	96.2463	91.9746
	44.602	163.456	142.698	154.834	149.632	151.799	170.539	132.57	76.9981	119.227	121.047	101.127	131.668	112.43	65.0414	97.4996	94.9606	89.9815	99.6466	96.9702	92.9801
	53.1052	249.546	217.817	240.317	224.702	233.912	256.217	197.762	105.996	174.338	172.214	135.417	185.911	151.653	117.66	135.139	141.144	134.827	148.256	147.096	141.711
	61.7092	250.714	211.858	239.269	217.499	226.22	256.889	197.992	108.658	172.246	171.937	135.733	185.642	154.764	117.257	135.693	138.762	131.419	147.9	144.223	139.208
	70.1282	256.964	215.675	238.638	216.224	223.002	257.983	199.259	161.044	172.582	173.58	139.004	188.941	159.723	119.489	139.091	139.172	131.972	149.438	144.02	140.355
	78.8218	119.505	97.0152	106.994	106.381	109.469	127.407	99.2542	73.6006	86.9656	89.9067	78.1433	99.1909	86.8396	31.4394	70.8927	67.9443	64.7373	69.9663	66.9782	66.8672
	87.2431	118.873	95.736	109.512	109.612	110.75	126.335	100.028	75.7644	89.0572	92.635	79.3664	102.366	88.9103	33.8168	72.8217	68.8592	64.6128	71.1431	67.8762	67.5015
	96.2257	115.582	94.7284	108.86	108.881	110.245	125.626	100.142	75.1154	89.5955	92.5483	78.3311	101.022	87.7129	34.059	72.6041	67.5577	64.8468	69.9395	66.7236	66.8726
Fig.7D
	Basal			ATP linked			Maximal			Spare
	Ctrl	KIF20A Si2	KIF20A Si3	Ctrl	KIF20A Si2	KIF20A Si3	Ctrl	KIF20A Si2	KIF20A Si3	Ctrl	KIF20A Si2	KIF20A Si3
OCR (pmol/min/104cells)	208.681	170.257	96.4411	47.8424	39.3285	33.8939	252.408	198.337	118.135	43.7266	28.0798	21.6941
	188.022	110.84	122.536	46.9725	32.1993	27.4528	215.117	125.232	136.641	27.0944	14.3923	14.1051
	199.3	152.766	120.359	48.4486	35.9736	27.0329	239.408	173.055	139.693	40.1079	20.2893	19.3345
	188.195	151.386	111.781	41.7472	32.8858	23.2904	219.475	172.577	132.74	31.2803	21.1916	20.9584
	192.937	121.155	128.887	44.074	25.7891	31.3446	227.711	136.718	148.531	34.7744	15.5631	19.6439
	212.769	167.647	123.406	46.1608	38.5046	28.3723	257.03	186.831	145.113	44.2609	19.1842	21.7072
		144.042	118.909		33.8474	27.2118		155.38	140.425		11.3382	21.516
Mean	198.317	145.442	117.474	45.8742	34.0755	28.3712	235.191	164.019	137.325	36.8741	18.5769	19.8513
Fig.7E
	Time(minutes)	DMSO				Paprotrain 2 uM					Paprotrain 4 uM
OCR (pmol/min/104cells)	1.49252	29.8493	37.4512	29.2915	22.5181	25.1266	22.1342	26.1195	17.3105	9.9857	12.2133	11.9722	10.8579	16.9558	6.81362
	10.0962	30.9622	35.9646	28.3619	21.8961	24.0973	20.9723	25.6907	17.0471	9.50273	12.5977	11.5822	10.5096	17.719	5.7959
	18.6994	31.2503	35.572	27.1357	22.1263	24.5117	21.101	25.2421	16.7916	9.9981	11.8907	11.0322	10.9425	17.7972	6.03019
	27.3961	19.1548	16.6776	14.1453	12.6491	14.8157	11.9415	12.9107	9.46762	6.21235	6.10478	6.25603	5.93296	14.176	3.65103
	35.9975	19.7894	17.6856	14.5503	12.4956	15.0115	11.4658	13.4107	10.5691	6.6997	7.63597	6.423	6.81398	15.4115	4.36232
	44.602	21.335	18.2304	14.2132	12.794	15.2434	11.8795	14.0342	10.8262	6.49922	7.90805	6.51686	6.56178	16.2781	4.49118
	53.1052	42.453	60.786	42.9472	32.3226	33.0521	32.5075	38.7988	22.4967	10.1988	18.9876	18.188	16.5275	22.0965	8.34492
	61.7092	45.7794	59.4361	43.0482	32.8132	34.3178	32.7255	40.0607	24.5021	11.419	20.4685	17.6307	16.4736	22.4284	9.79927
	70.1282	46.1812	59.2561	42.1164	32.3654	33.9922	31.7858	39.0684	24.1587	9.60271	19.2333	17.4856	15.9713	22.0688	8.79058
	78.8218	16.0819	10.2934	6.88078	6.3418	10.9891	7.67821	8.27134	6.50084	4.30975	4.75395	3.54574	3.04698	12.1558	3.12843
	87.2431	16.0203	11.6193	7.59955	7.70738	11.0004	7.3527	8.93993	6.82015	3.44157	4.82975	3.46477	4.4274	13.0598	3.01543
	96.2257	16.2351	10.9902	7.71363	7.55408	10.7198	7.7045	9.25929	6.57783	4.64125	4.48286	3.49352	4.159	13.3215	2.93104
Fig.7F
	Basal			ATP linked			Maximal			Spare
	DMSO	2μM	4μM	DMSO	2μM	4μM	DMSO	2μM	4μM	DMSO	2μM	4μM
OCR (pmol/min/104cells)	30.6872	24.5785	12.2339	10.5942	9.555	5.01765	28.6921	22.8843	14.8742	14.1173	9.20882	7.32919
	36.3293	21.4025	11.5289	18.7981	9.64026	5.13022	48.8585	24.7612	14.2668	23.4968	10.9371	6.23925
	28.263	25.6841	10.77	13.9601	12.2322	4.33376	35.306	30.4858	12.4463	14.4409	13.6252	5.55413
	22.1802	17.0497	17.4907	9.53391	6.76213	2.20215	25.2993	17.0862	9.35221	10.3202	6.6694	4.70724
		9.82884	6.21324		3.35842	2.04506		6.27599	5.95329		0.578002	2.76502
Mean	29.3649	19.7088	11.6473	13.2216	8.30961	3.74577	34.5389	20.2987	11.3786	15.5938	8.20371	5.31897
Fig.7G
	Time(minutes)	GFP					KIF20A
OCR (pmol/min/104cells)	1.49252	47.88	37.94	43.16	53.54	60.57	60.44	88.66	86.85	85.83	82.36
	10.0962	46.07	37.14	42.14	53.67	59.98	55.41	86	84.43	84.18	81.68
	18.6994	45.47	36.5	41.48	53.5	58.22	54.26	83.83	83.78	82.81	80.62
	27.3961	28.23	20.27	22.83	33.53	36.29	35.42	53.89	53.45	52.31	51.24
	35.9975	29.55	22.02	25.55	36.5	38.57	37.82	53.86	54.31	53.06	51.64
	44.602	29.71	21.71	25.66	36.79	38.52	37.7	55.31	54.74	53.9	53.83
	53.1052	53.72	43.15	45.69	58.84	64.54	43.4	91.55	89.64	84.88	81.34
	61.7092	51.93	40.54	43.57	55.75	65.66	45.71	89.07	87.38	83.66	82.07
	70.1282	51.71	40.56	45.85	57.65	67.72	46.43	90.41	87.95	84.96	84.62
	78.8218	20.35	14.32	15.19	27.35	30.45	21.94	34.66	36.54	34.56	36.37
	87.2431	20.8	14.81	16.61	27.29	30.9	23.28	35.38	36.85	36.65	38.25
	96.2257	20.92	14.19	16.54	27.33	30.28	23.65	34.85	37.4	35.27	36.94
Fig.7H
	Basal		ATP-linked		Maximal		Spare
	GFP	KIF20A	GFP	KIF20A	GFP	KIF20A	GFP	KIF20A
OCR (pmol/min/104cells)	46.47	56.7068	17.3143	19.7241	52.45	45.1799	5.97832	-11.527
	37.1932	86.1621	15.8607	31.8066	41.4153	90.3401	4.22212	4.17798
	42.2581	85.0173	17.5808	30.8519	45.0371	88.32	2.77897	3.30271
	53.5716	84.269	17.9645	31.1783	57.414	84.4993	3.84237	0.23024
	59.5919	81.5538	21.7979	29.3192	65.9733	82.6779	6.38139	1.1241
Mean	47.817	78.7418	18.1036	28.576	52.4579	78.2034	4.64063	-0.538394
Fig.7I
	Time(minutes)	GFP					KIF20A
OCR (pmol/min/104cells)	1.49252	47.88	37.94	43.16	53.54	60.57	44.7595	73.2687	70.3292	44.493
	10.0962	46.07	37.14	42.14	53.67	59.98	42.3732	63.3272	68.7764	44.4328
	18.6994	45.47	36.5	41.48	53.5	58.22	42.6169	68.1693	69.1959	45.0952
	27.3961	28.23	20.27	22.83	33.53	36.29	28.7322	44.4706	46.0796	30.7329
	35.9975	29.55	22.02	25.55	36.5	38.57	30.3866	42.8685	47.1117	31.9453
	44.602	29.71	21.71	25.66	36.79	38.52	30.6513	39.3234	47.2857	31.523
	53.1052	53.72	43.15	45.69	58.84	64.54	52.3849	77.4046	84.8229	57.5975
	61.7092	51.93	40.54	43.57	55.75	65.66	53.2922	87.8748	86.9626	55.6023
	70.1282	51.71	40.56	45.85	57.65	67.72	51.4611	88.3043	85.7264	55.2749
	78.8218	20.35	14.32	15.19	27.35	30.45	23.4083	27.4	31.9589	23.0165
	87.2431	20.8	14.81	16.61	27.29	30.9	25.1462	29.6262	33.6247	23.5688
	96.2257	20.92	14.19	16.54	27.33	30.28	24.1371	28.693	33.3713	22.8288
Fig.7J
	Basal		ATP-linked		Maximal		Spare
	GFP	KIF20A	GFP	KIF20A	GFP	KIF20A	GFP	KIF20A
OCR (pmol/min/104cells)	41.1779	43.2498	13.8089	13.3265	49.2254	52.3794	8.04755	9.12955
	48.8611	68.255	17.8015	26.0342	60.4943	84.5279	11.6332	16.2729
	24.7883	69.4338	9.36855	22.6081	26.9576	85.8373	2.16938	16.4035
	40.7627	44.6737	14.7575	13.2733	52.3139	56.1582	11.5512	11.4845
	32.5782		10.3352		39.5805		7.00232
Mean	37.6336	56.4031	13.2143	18.8105	45.7144	69.7257	8.08075	13.3226

## Sheet: Fig.8
Fig.8A
	Time(minutes)	EV					mt-ND1
OCR (pmol/min/104cells)	1.49252	83.1378	70.4373	48.5801	39.8984	69.5714	150.462	141.889	150.144	78.6603	176.723
	10.0962	81.2267	68.1748	46.8133	34.1389	67.8181	142.849	135.032	144.436	72.3195	171.038
	18.6994	80.2692	67.2098	46.3969	38.6641	67.7672	138.968	133.035	142.13	73.8323	169.881
	27.3961	65.1377	53.276	36.3279	33.7627	55.2771	96.8403	102.034	106.679	58.8144	124.649
	35.9975	64.415	53.1238	36.4665	32.02	55.1201	97.1566	100.901	106.026	64.2513	124.425
	44.602	64.1642	52.5877	35.7934	31.6454	55.9348	97.3683	100.749	106.157	63.2578	125.433
	53.1052	86.7489	74.4881	49.7004	38.2698	75.8851	156.47	146.849	157.72	88.0593	195.971
	61.7092	86.8549	72.7522	48.6846	40.755	76.3488	149.034	139.55	152.897	77.2061	189.647
	70.1282	84.8509	70.5837	48.7852	41.0359	74.776	142.168	132.674	143.515	76.3059	180.161
	78.8218	51.278	40.8448	27.8372	21.9145	43.6968	56.1426	66.2112	69.593	39.8023	85.9112
	87.2431	50.0101	39.9664	27.2458	21.966	43.9172	56.2331	66.5231	70.5847	39.7367	88.4159
	96.2257	48.7186	39.4367	26.3181	20.1544	42.8213	54.3065	64.3642	69.5422	37.3571	86.3489
Fig.8B
	Basal		Maximal		ATP-linked		Spare
	EV	mt-ND1	EV	mt-ND1	EV	mt-ND1	EV	mt-ND1
OCR (pmol/min/104cells)	81.5445	144.093	86.1516	149.224	16.9722	46.9713	4.60705	5.13108
	68.6073	136.652	72.608	139.691	15.6114	35.4239	4.00072	3.03896
	47.2634	145.57	49.0568	151.377	11.0675	39.2824	1.79331	5.80738
	37.5672	74.9373	40.0202	80.5238	5.09111	12.8294	2.45305	5.58648
	68.3856	172.547	75.67	188.593	12.9416	47.712	7.28436	16.0458
Mean	60.6736	134.76	64.7013	141.882	12.3368	36.4438	4.0277	7.12194
Fig.8E
EV+SiCtrl				mt-ND1+SiCtrl				EV+KIF20A_Si2				mt-ND1+KIF20A_Si2
Number of mammosphere/5000cells			Mean	Number of mammosphere/5000cells			Mean	Number of mammosphere/5000cells			Mean	Number of mammosphere/5000cells			Mean
52	54	46	50.6667	60	45	47	50.6667	29	26	28	27.6667	42	39	34	38.3333
Fig.8F
	Time(minutes)	EV			mt-ND1							mt-ND1+KIF20A Si2
OCR (pmol/min/104cells)	1.49252	58.076	72.7121	77.6452	49.8983	52.9601	42.3518	42.3709	46.2134	38.8069	17.0571	53.0273	40.9782	45.054	43.1131	49.2962	56.8184	52.7445
	10.0962	56.8274	72.8493	74.2194	49.0665	52.3854	41.3122	42.1274	43.6362	37.3995	17.2773	51.3727	38.9833	43.7627	41.4894	47.7835	55.3655	51.7352
	18.6994	56.1194	72.3796	73.9731	48.9303	52.3104	40.9558	42.0007	43.6428	37.2764	16.9626	50.5218	39.0258	42.6924	40.581	47.7143	54.7582	51.3828
	27.3961	47.5501	60.1191	62.7529	40.4913	44.7558	35.0116	36.4528	38.2844	31.7914	15.8967	32.5869	26.6725	29.4034	27.9701	31.4848	33.7395	31.4953
	35.9975	48.6999	61.3765	63.5466	41.2319	45.3445	35.1268	37.2135	38.3397	32.144	16.4051	32.2726	26.3656	30.3897	28.7355	31.9228	34.511	32.6606
	44.602	48.1393	61.7556	63.5405	41.4171	45.8702	35.8393	37.4186	38.4869	32.5077	16.0994	32.6118	27.2852	30.8995	28.9608	31.7659	34.5119	33.5686
	53.1052	59.4795	79.5308	80.2029	56.7738	57.9813	43.5885	44.8564	44.4128	38.7866	18.4251	68.9777	51.9569	53.9502	51.078	64.8438	79.2457	73.2305
	61.7092	57.9405	80.6401	81.5917	56.6336	59.0299	44.349	46.7298	46.0591	39.6706	19.1344	67.3577	52.2688	54.6165	51.0941	63.225	74.9054	69.3785
	70.1282	57.9065	79.1381	81.2807	55.0178	57.7571	43.9334	46.9215	46.0912	39.488	19.5402	66.1652	52.5857	54.6947	49.9118	60.5674	71.5921	66.076
	78.8218	38.3049	51.3363	52.4056	35.578	39.1755	31.3171	33.8945	32.6456	28.9611	13.9901	21.7758	19.0097	23.5393	21.4465	22.401	21.916	21.0881
	87.2431	38.6196	51.422	51.595	36.1687	39.5897	31.859	34.6387	33.0874	29.9144	13.3013	22.1993	19.3606	23.4228	21.8412	22.5728	21.8789	21.6995
	96.2257	37.6722	50.6889	50.3109	35.5211	39.1575	32.4148	33.0666	33.4023	29.9077	12.7817	21.8413	19.1318	22.996	21.3401	22.1957	21.9869	21.4009
Fig.8G
	Basal			Maximal			ATP-linked			Spare
	EV+SiCtrl	EV+KIF20A_Si2	mt-ND1+KIF20A Si2	EV+SiCtrl	EV+KIF20A_Si2	mt-ND1+KIF20A Si2	EV+SiCtrl	EV+KIF20A_Si2	mt-ND1+KIF20A Si2	EV+SiCtrl	EV+KIF20A_Si2	mt-ND1+KIF20A Si2
OCR (pmol/min/104cells)	57.0076	49.2984	51.6406	58.4422	56.1417	67.5002	8.87781	8.2516	19.1502	1.43458	6.84335	15.8596
	72.647	52.552	39.6624	79.7697	58.2561	52.2705	11.5633	7.22847	12.888	7.12264	5.70413	12.608
	75.2792	41.5399	43.8364	81.0251	43.9569	54.4205	11.9992	6.21403	13.6055	5.74584	2.41701	10.5841
		42.1663	41.7278		46.1692	50.6946		5.13802	13.1724		4.00288	8.96681
		44.4975	48.2647		45.521	62.8787		6.12715	16.5402		1.02356	14.6141
		37.8276	55.6474		39.3151	75.2477		5.67993	21.3932		1.48747	19.6004
			51.9541			69.5616			19.3793			17.6075
Mean	68.3113	44.6469	47.5334	73.079	48.2267	61.7963	10.8135	6.43987	16.5898	4.76769	3.57973	14.2629
Fig.8J
EV+SgCtrl				mt-ND1+SgCtrl				EV+KIF20A_Sg1				mt-ND1+KIF20A_Sg1
Number of mammosphere/5000cells			Mean	Number of mammosphere/5000cells			Mean	Number of mammosphere/5000cells			Mean	Number of mammosphere/5000cells			Mean
39	37	55	43.6667	51	63	45	53	5	4	8	5.66667	21	17	23	20.3333

## Sheet: Fig.10
Fig.10B
	ShCtrl				SMARCA4 Sh2				SMARCA4 Sh3
	Relative mRNA level			Mean	Relative mRNA level			Mean	Relative mRNA level			Mean
SMARCA4	0.950439	1.01162	1.04006	1.00071	0.232183	0.270431	0.285851	0.262822	0.265478	0.313528	0.296616	0.291874
KIF20A	0.974905	0.903335	1.1355	1.00458	1.70527	1.33793	1.49485	1.51268	1.16743	1.20025	1.38831	1.252
NDUFB8		0.933033	1.07177	1.0024	1.29834	1.41095	1.30737	1.33889	1.22264	1.19748	1.33793	1.25268
SDHA	1.05702	0.888843	1.06437	1.00341	1.38191	1.4914	1.59844	1.49058	1.79005	1.70527	1.56917	1.68816
UQCRH	1.07425	0.99539	0.935191	1.00161	1.50525	1.6358	1.54757	1.56287	2.16345	1.80667	2.06098	2.01037
COX5B	0.959264	0.965936	1.07923	1.00148	1.4012	1.27162	1.39152	1.35478	1.3566	1.67018	1.51572	1.51417
COX8A	0.952638	0.965936	1.08674	1.00177	1.03288	0.92445	1.04729	1.00154	1.07923	0.952638	0.972655	1.00151
ATP5MF	0.950439	1.17827	0.89296	1.00722	1.1355	1.09682	1.217	1.14978	1.41095	1.52274	1.26283	1.39884
Fig.10C
	Time(minutes)	shCtrl						SMARCA4 sh2							SMARCA4 sh3
OCR (pmol/min/104cells)	1.49195	23.6937	23.3923	26.4232	23.1113	26.8642	33.4749	31.1382	30.0174	27.0216	35.0391	17.6488	31.7275	33.6345	26.8938	29.7837	32.8813	33.1876	35.2702	27.1975	27.2421
	10.0934	22.6566	23.5073	25.8895	23.5231	26.3993	31.2054	29.9754	29.0058	26.584	33.863	17.4913	30.0329	32.5311	26.1442	28.3431	32.1231	32.5974	34.1452	27.1447	26.7718
	18.6925	22.3424	22.9541	25.6288	23.2417	26.0871	30.4672	29.1121	28.3551	26.1489	32.8728	17.7315	29.2591	31.916	25.6196	27.9204	31.6796	32.17	33.1719	26.5482	26.2308
	27.3897	17.8465	18.3881	20.6322	18.5154	19.9469	24.991	24.6809	19.7063	18.4464	22.5472	12.854	19.8736	22.4864	17.0987	18.4317	19.2079	18.2441	19.1718	16.3543	16.0673
	35.9929	18.0257	18.039	20.5701	19.3161	20.225	24.6445	24.3116	19.4566	18.2087	22.1516	13.2605	20.236	21.9075	17.2498	17.9241	19.933	18.3012	19.3029	16.4405	15.6459
	44.5966	18.0169	18.3036	20.6767	19.4011	20.4292	24.955	24.7469	19.6952	18.9971	22.6873	12.9476	21.0858	22.4828	17.5809	18.4193	19.5718	18.7509	19.7485	16.4488	16.0054
	53.2872	25.5777	28.4607	30.444	26.7879	33.0711	39.1721	47.1538	38.444	36.7126	50.5165	25.9975	37.2584	44.4166	35.6838	42.3988	53.928	57.6951	58.1081	41.6486	41.2313
	61.8933	25.4717	27.7316	31.1545	26.7225	32.941	40.233	48.6563	39.884	37.2297	53.0237	27.042	39.0301	44.5696	36.736	43.2593	52.7764	55.9098	56.3855	41.1665	40.6467
	70.4962	25.1869	27.9576	31.0738	27.5216	32.436	40.3832	49.5934	40.9685	37.7313	52.7758	26.6073	40.0732	45.7691	37.9323	43.9778	52.0649	55.2276	54.4145	42.4685	41.7672
	79.0056	15.06	15.4266	17.5503	16.2801	17.5231	22.162	21.5241	16.9106	15.2759	19.0861	11.6195	16.0886	19.5749	15.9521	16.1649	16.9849	15.9186	15.9205	14.688	13.5304
	87.6107	14.9147	15.3523	17.8294	16.6708	17.6892	22.1554	21.8317	16.983	16.2897	19.2884	11.0765	17.0862	19.8288	16.5107	16.8325	17.5877	16.3806	17.0987	14.8043	13.7689
	96.0315	14.5681	14.8541	17.5823	16.3456	17.3949	21.9049	21.6579	17.2286	16.004	19.1413	10.2024	16.5549	19.8781	16.4159	16.3974	16.9917	16.1617	16.0785	14.688	13.4778
Fig.10E
	ShScr+SgCtrl				ShScr+KIF20A_Sg1				SMARCA4_Sh3+KIF20A_Sg1
	Relative mRNA level			Mean	Relative mRNA level			Mean	Relative mRNA level			Mean
NDUFB8	0.959264	1.00696	1.03527	1.00049	0.386891	0.378929	0.411796	0.392539	1.21139	1.16205	1.13813	1.17052
SDHA	1.04006	1.02574	0.937354	1.00105	0.990801	0.97041	0.943874	0.968362	2.04675	1.93634	1.79419	1.92576
UQCRH	0.97716	0.983957	1.04006	1.00039	0.383332	0.385998	0.357661	0.375664	0.854607	0.903335	0.878633	0.878858
COX5B	1.01162	0.983957	1.00463	1.00007	0.375443	0.440333	0.428292	0.414689	0.981686	1.06683	1.07425	1.04092
COX8A	1.09936	0.92445	0.983957	1.00259	0.434271	0.47522	0.48858	0.466024	1.06683	1.03766	1.11214	1.07221
ATP5MF	0.941696	1.23399	0.860551	1.01208	0.354371	0.347078	0.3423	0.347916	0.784584	0.907519	0.895025	0.862376
Fig.10F
	ShScr+SgCtrl				ShScr+KIF20A_Sg1				SMARCA4_Sh3+KIF20A_Sg1
	Relative mRNA level			Mean	Relative mRNA level			Mean	Relative mRNA level			Mean
NDUFB8	1.02337	0.99539	0.981686	1.00015	0.349492	0.347078	0.398688	0.365086	0.988514	0.922316	0.974905	0.961912
SDHA	1.04729	0.92445	1.03288	1.00154	0.530957	0.538369	0.4954	0.521575	0.66281	0.557354	0.686184	0.635449
UQCRH	0.890899	1.05946	1.05946	1.00328	0.312805	0.278034	0.297989	0.296276	0.694157	0.708742	0.694157	0.699019
COX5B	0.93088	1.01162	1.06191	1.00147	0.367717	0.357661	0.399611	0.374996	1.00463	1.15402	1.04006	1.06624
COX8A	0.963707	0.990801	1.04729	1.0006	0.530957	0.455861	0.452712	0.479843	0.918064	0.911722	0.950439	0.926742
ATP5MF	0.988514	1.03766	0.974905	1.00036	0.263036	0.268563	0.306367	0.279322	0.961483	0.831238	0.928731	0.907151
Fig.10G
	Time(minutes)	shCtrl+sgCtrl					shCtrl+KIF20A sg1					SMARCA4 sh3+KIF20A sg1
OCR (pmol/min/104cells)	1.49195	62.8342	59.1932	55.8497	58.8548	56.114	55.6367	51.2467	49.042	48.0387	45.6697	59.0112	52.4717	54.8588	56.5422	53.5567
	10.0934	61.8799	57.9508	55.9105	57.5312	54.8656	52.3967	48.3017	47.1069	46.1368	44.3847	57.1334	51.3639	53.5812	55.3785	52.5127
	18.6925	61.4027	57.4128	55.5361	57.1525	54.6841	51.3293	47.5217	46.5784	45.5292	43.8407	56.5293	50.8251	53.1791	54.6373	52.2888
	27.3897	43.9186	38.6298	36.9815	37.9097	36.6456	34.6198	32.5403	31.7172	31.1172	29.7126	38.5362	35.0759	36.1615	37.1917	34.8507
	35.9929	43.713	38.9122	37.2588	39.5456	37.3046	34.9522	33.0068	31.947	31.261	30.2278	39.2351	35.5172	37.2072	38.0846	35.3956
	44.5966	43.2043	38.8911	37.7582	39.6077	37.6867	35.6769	33.3672	32.2438	31.611	30.9154	39.1241	35.7906	37.5137	37.8281	35.7945
	53.2872	95.511	94.0129	87.2059	90.3347	89.5282	81.868	70.1312	70.3781	69.0205	65.8144	90.5705	80.9544	84.612	87.9204	82.8946
	61.8933	93.4004	89.8584	84.3447	85.6754	84.7716	77.5126	66.4509	65.6352	65.3034	61.5214	85.3104	75.9319	79.3811	81.8503	77.3331
	70.4962	89.4534	86.9391	80.8129	84.2181	83.4023	76.9591	66.649	65.2642	65.9042	61.5417	82.745	74.3137	77.675	79.8234	76.0185
	79.0056	39.4256	34.85	33.4423	34.4248	33.4812	34.4319	31.6863	28.694	28.0587	28.8637	35.1876	32.2739	32.8086	32.964	31.3367
	87.6107	39.6147	35.0885	33.8306	35.4987	34.2231	33.3555	30.4183	29.2426	28.562	27.9048	35.4599	32.8553	33.0657	33.6677	31.872
	96.0315	38.0586	34.3332	33.2572	34.9693	33.3689	33.1208	30.0137	29.0034	28.3309	28.5912	34.5886	32.0096	32.5578	32.9706	31.3632
Fig.10H
ShScr+SgCtrl				ShScr+KIF20A Sg1				SMARCA4 Sh3+KIF20A Sg1
Number of mammosphere/5000cells			Mean	Number of mammosphere/5000cells			Mean	Number of mammosphere/5000cells			Mean
29	27	18	24.6667	13	12	7	10.6667	20	29	21	23.3333
Fig.10I
	IgG				KIF20A				SMARCA4
	Relative mRNA level			Mean	Relative mRNA level			Mean	Relative mRNA level			Mean
NDUFB8	0.973434	1.09824	1.09116	1.05428	7.87152	9.42265	7.37688	8.22369	6.65183	7.10021	8.06963	7.27389
SDHA	1.01346	0.870352	1.25405	1.04595	14.0323	12.8402	10.5348	12.4691	10.7386	11.6949	12.9883	11.8072
UQCRH	0.943391	0.978947	1.08579	1.00271	1.98358	1.84824	2.98771	2.27318	2.46176	2.30691	2.49943	2.4227
COX5B	1.03533	0.919612	1.0674	1.00745	7.24344	8.39578	6.18585	7.27502	4.94498	5.50086	6.22743	5.55775
COX8A	1.18925	0.921244	1.02969	1.04673	7.93854	8.88967	5.81106	7.54642	6.56052	7.01487	7.86193	7.14577
ATP5MF	1.25971	0.898875	0.942997	1.03386	7.06354	9.07083	6.98676	7.70704	6.98813	7.62244	7.93869	7.51642
Fig.10J
		SgCtrl				KIF20A Sg1				KIF20A Sg3
		% Input			Mean	% Input			Mean	% Input			Mean
NDUFB8	IgG	0.00052662	0.000963709	0.000858298	0.000782876	0.00021176	4.12101e-05	0.000162837	0.000138602	7.21267e-05	0.000549444	0.000210289	0.000277287
	SMARCA4	0.00758304	0.00713692	0.00620434	0.00697477	0.0114948	0.00934227	0.0110361	0.0106244	0.00933568	0.0113779	0.00872264	0.00981209
SDHA	IgG	1.588e-05	2.152e-05	1.201e-05	1.647e-05	2.312e-05	1.712e-05	1.381e-05	1.80167e-05	2.618e-05	1.625e-05	2.475e-05	2.23933e-05
	SMARCA4	0.0005292	0.0009209	0.0004464	0.000632167	0.001653	0.0020546	0.0012104	0.00163933	0.0015525	0.0018894	0.0015059	0.00164927
UQCRH	IgG	0.00779994	0.00708403	0.00790978	0.00759792	0.010779	0.00793122	0.00852104	0.0090771	0.00950379	0.00800417	0.0101802	0.00922937
	SMARCA4	0.0136133	0.0141501	0.0154092	0.0143909	0.0232118	0.0282918	0.027157	0.0262202	0.0244221	0.0235675	0.0266265	0.024872
COX5B	IgG	0.00165031	0.00146069	0.000974208	0.00136174	0.00168048	0.000722495	0.000734954	0.00104598	0.000852878	0.00224369	0.00185393	0.00165017
	SMARCA4	0.00539649	0.00679765	0.0080286	0.00674091	0.00781165	0.0110852	0.011021	0.0099726	0.0105716	0.01323	0.0148282	0.0128766
COX8A	IgG	0.000862	0.0014405	0.0007237	0.00100873	0.001706	0.0009317	0.0007804	0.00113937	0.0015018	0.0016775	0.0023373	0.00183887
	SMARCA4	0.0073691	0.0111046	0.0131671	0.0105469	0.0146923	0.0243424	0.0196761	0.0195703	0.0205251	0.0260891	0.0248952	0.0238365
ATP5MF	IgG	0.000584499	0.00169239	0.000368124	0.000881671	0.000788331	0.000519381	0.000184028	0.000497247	0.000758802	0.000235207	0.000511617	0.000501875
	SMARCA4	0.0075101	0.0055981	0.007807	0.00697173	0.0222996	0.0185011	0.0168076	0.0192028	0.0135772	0.0134532	0.0150842	0.0140382

## Sheet: Fig.11
Fig.11D
	Ctrl	Paprotrain	Carboplatin	Paprotrain+Carboplatin
Tumor weight (mg)	668.9	347.4	311.1	174.8
	579.2	389.2	336.4	104.4
	403.8	286.6	192.5	115.7
	409.9	283.9	168.1	90.8
	357.8	229.7	116.6	78.2
	306.9	230.6	82.5	52.1
Fig.11E
	Days	Vehicle										Paprotrain										Carboplatin										Paprotrain+Carboplatin
Tumor volume (mm3)	7	0	0	0	0	0	0	0	0	0	0	0	0	0	0	0	0	0	0	0	0	0	0	0	0	0	0	0	0	0	0	0	0	0	0	0	0	0	0	0	0	0
	14	0	0	0	0	0	0	0	0	0	0	0	0	0	0	0	0	0	0	0	0	0	0	0	0	0	0	0	0	0	0	0	0	0	0	0	0	0	0	0	0	7.53461
	21	4	4	4	4	0	0	4	0	4	4	4	0	4	4	0	0	4	0.5	4	0	0	0	4	4	0	0	4	0	0	4	0.5	4	4	0	0	0	0	0	0.5	0	0
	28	10.3984	10.4611	18.9665	7.74605	20.1693	17.9509	18.3788	26.9785	5.20388	6.65603	7.08624	0	8.0015	13.7275	1.82613	0.5	3.78398	11.82	2.16537	12.7061	0	0	4	0.5	5.02199	2.81988	5.39693	0.885781	0.562432	2.63401	2.67969	2.12576	4.49946	1.82613	0	0	0	0	5.39693	0	6.0045
	32	23.1977	20.8889	22.6845	37.0415	30.5791	29.6595	55.6416	17.0056	19.3644	15.1857	23.1525	4	22.4228	12.6219	20.0008	16.4909	11.6968	23.285	9.0527	11.2166	4.90017	8.12914	14.8462	8.788	13.6458	3.06424	9.41055	2.99414	0.800807	13.2318	2.47722	5.03885	6.73828	7.90663	0	4.7187	0.470596	0	4.33204	0	17.323
	36	34.4605	68.7744	79.2152	52.9491	64.7771	93.5746	92.0795	74.4385	36.136	20.8471	27.7258	5.69531	49.8754	21.2181	28.1771	32.3936	22.2831	60.637	52.6276	62.0365	10.0618	7.47048	41.6341	44.0658	27.0006	6.32467	23.4967	6.65603	1.93495	24.5809	18.1836	7.36594	10.0988	10.627	0.6655	3.53894	3.59453	0	11.5746	0	22.0796
	40	76.4506	132.628	165.907	145.058	59.1854	191.808	213.273	103.213	104.049	92.4936	53.8996	49.0364	101.437	61.0954	101.474	64.012	17.9099	66.7164	44.1596	119.028	11.0416	18.9665	58.6993	49.033	38.6544	13.5426	50.6639	23.6546	8.40114	46.305	18.3788	12.0992	32.9317	21.4438	2.70215	8.3953	1.50448	4.6305	7.29255	4.55359	31.2268
	43	99.2113	205.244	206.747	167.851	104.044	147.82	177.109	165.687	162.421	120.838	69.7303	53.3543	86.247	98.9694	124.308	78.5285	30.5815	74.75	59.1854	87.4501	63.7729	60.6951	82.5759	79.9032	62.0016	45.0581	54.8136	51.671	43.2968	69.4192	93.5746	73.3308	43.0963	58.0349	25.1217	25.102	10.9891	10.983	6.6504	25.772	68.852
	47	178.591	330.716	324.508	309.412	227.378	366.618	358.457	278.493	229.454	173.988	235.456	193.693	223.388	157.452	204.309	157.874	84.7047	174.685	193.104	159.726	76.5919	109.918	143.913	167.313	136.101	94.0697	121.991	146.524	55.8671	159.778	100.097	84.4897	56.0302	155.659	33.386	41.0143	27.8033	20.2476	70.0624	40.899	83.3801
	50	254.05	399.865	566.766	364.478	355.422	520.347	509.5	263.802	357.984	291.404	392.786	302.724	411.277	229.759	307.576	216.759	139.525	270.661	195.384	239.674	92.0784	111.581	206.95	207.848	200.255	104.362	145.727	180.575	85.0174	139.424	171.324	90.0171	109.835	155.469	75.0611	60.7581	48.0827	39.2418	45.9675	56.996	148.593
	54	396.034	67.6706	699.802	402.457	543.356	670.347	508.873	366.678	486.419	440.529	408.3	460.837	412.597	362.703	442.114	353.718	184.019	387.161	288.022	286.122	143.245	202.355	259.141	332.141	315.756	161.156	210.355	206.032	98.9912	222.069	125.445	135.353	145.303	134.055	90.7513	114.173	85.3119	75.7818	91.125	97.5993	339.335
	58	533.036	780.432	921.978	588.764	655.268	779.649	764.328	396.842	741.98	402.883	406.929	436.342	527.39	398.215	713.18	351.58	221.968	295.825	282.805	303.374	138.174	174.841	312.632	358.015	299.035	204.234	319.127	239.362	164.287	300.101	227.542	207.836	212.945	181.048	119.978	78.9891	102.146	117.328	113.476	122.789	345.355
Fig.11F
	Ctrl	Paprotrain	Carboplatin	Paprotrain+Carboplatin
Tumor weight (mg)	536.1	334.66	194.56	123.69
	502.7	346.22	196.4	122.11
	378.25	312.48	195.32	119.15
	502.15	223.58	142.41	92.99
	440.46	265.29	197.14	99.7
	396.3	245.16	189.28	85.61
	274.2	290.11	137.88	62.09
	275.2	346.7	133.79	59.72
	360.68	274.94	128.84	58.84
	298.23	190.15	108.86	44.06
Fig.11H
	Days	Vehicle											Paclitaxel										Paprotrain										Paclitaxel+paprotrain
Tumor volume (mm3)	0	0	0	0	0	0	0	0	0	0	0	0	0	0	0	0	0	0	0	0	0	0	0	0	0	0	0	0	0	0	0	0	0	0	0	0	0	0	0	0	0	0
	7	18.5714	12.3211	10.5497	6.99876	9.62442	7.6265	6.48894	8.788	0	11.2129	9.2304	12.5493	7.90663	5.25173	6.48894	0	7.18442	7.71913	9.62442	3.53894	2.13889	6.57213	9.38552	8.68699	9.48144	12.2365	9.7344	6.1632	7.53461	6.43383	12.8362	7.35306	13.815	16.8197	14.9436	11.7779	17.8776	10.7766	8.4873	8.19353	7.53461
	14	0	0	0	0	0	0	0	0	0	0	0	0	0	0	0	0	0	0	0	0	0	0	0	0	0	0	0	0	0	0	0	0	0	0	0	0	0	0	0	0	0
	21	8.09714	11.3326	9.41055	6.99876	9.73255	9.62442	6.65603	9.41055	4.69697	7.35306	4.37091	7.71913	4.56466	7.35306	5.54478	4.8318	7.17445	5.54478	6.74064	8.788	11.094	7.71913	3.65069	8.29069	6.65603	6.65603	11.82	7.90663	7.08624	5.18012	11.6968	5.18012	4.76406	7.35306	10.1732	9.73255	7.6265	4.37091	4.43487	2.08664	6.0045
	28	25.4973	16.0787	19.9267	9.73255	22.6845	12.7493	10.5021	18.4959	8.40625	17.1976	20.8967	23.6927	20.6508	23.6847	17.9685	4.90017	16.5376	8.88979	12.0688	20.2783	13.6784	12.2757	13.3654	15.3223	14.5144	10.1732	12.6598	19.652	11.6548	5.61971	10.3984	15.2731	15.4796	7.35306	12.8344	15.165	17.3168	13.271	10.7425	12.1945	17.323
	31	34.9281	17.7934	16.5551	8.45411	56.9212	37.665	19.4731	21.1527	13.3438	30.9344	37.4353	27.8691	29.5928	12.6294	13.7718	7.26339	30.3439	10.0195	15.9453	31.4105	12.9101	15.8338	22.5542	21.9935	25.0005	9.62442	25.7256	20.0008	25.2009	16.2491	23.6221	16.0711	25.3847	10.9866	23.8187	35.8218	12.4912	18.023	9.26606	14.0519	22.0796
	35	57.1392	40.9932	34.8716	30.2996	71.4396	79.627	53.2316	102.627	82.5846	69.4018	67.2306	41.7659	51.5375	59.0009	43.4545	24.2967	53.9013	9.03376	30.7862	29.4407	32.4435	70.4211	70.3957	52.9177	46.0688	33.8061	44.6148	19.568	16.5205	31.5703	66.8935	28.665	27.38	27.9298	19.15	28.5347	15.0877	19.3298	13.1408	8.0583	31.2268
	38	182.907	154.303	78.0533	45.4703	154.28	120.718	107.82	142.878	164.096	160.935	108.757	146.943	102.344	92.9743	63.4921	38.4983	84.8759	21.2794	106.032	72.3606	64.5001	88.3948	176.358	138.698	92.0068	64.6822	86.7879	54.9024	79.1747	125.891	101.635	75.4752	48.4289	42.2819	77.5482	64.7763	44.5844	30.3399	36.3857	44.5156	68.852
	42	226.706	183.804	118.822	94.1817	237.448	183.389	182.724	185.149	178.245	177.849	255.532	193.935	166.33	130.354	234.835	92.5481	148.265	51.621	211.301	169.928	116.862	155.914	337.855	167.78	155.283	94.7389	102.99	113.252	140.551	173.828	176.637	131.657	39.546	50.7617	125.34	150.478	57.1681	55.485	42.8574	56.8949	83.3801
	45	403.971	243.773	131.528	116.499	361.443	197.009	214.685	338.493	248.016	281.14	261.017	139.662	210.495	225.393	186.833	134.081	171.032	69.3889	191.379	136.41	181.944	247.02	370.416	267.459	239.418	151.079	216.137	158.925	146.55	255.658	217.08	133.774	52.3267	107.479	171.055	170.224	62.1467	122.04	73.5358	79.6273	148.593
	49	389.745	334.611	208.805	265.193	541.5	431.587	235.802	318.709	343.406	437.312	406.04	275.194	255.832	190.665	264.492	209.365	272.108	134.627	270.595	314.59	204.586	248.579	203.353	495.55	408.86	226.681	331.795	341.012	206.091	499.238	391.404	162.559	121.724	166.397	237.482	254.34	121.245	175.955	122.676	135.104	339.335
	52	405.835	363.418	304.394	291.734	612.37	511.413	277.496	512.403	426.38	439.355	473.884	315.986	252.308	249.434	356.536	208.527	188.241	114.047	301.98	295.452	328.405	363.564	481.016	378.006	323.81	234.85	355.47	258.157	310.289	460.612	428.09	244.596	102.234	121.272	259.646	249.405	117.358	209.412	136.506	135.561	345.355
	56	528.777	531.844	314.092	407.946	653.329	608.661	432.14	519.389	619.972	576.527	477.003	393.998	370.503	331.146	442.625	310.551	327.738	276.519	380.939	378.027	370.416	492.273	490.764	675.459	497.434	346.387	481.289	401.5	398.443	467.046	559.262	287.469	160.655	259.631	379.46	340.228	204.834	182.331	167.034	203.866	375.655
	60												400.631	362.695	342.257	486.419	325.442	373.53	415.752	377.834	439.785	450.059											316.16	241.664	273.135	438.615	414.55	207.468	243.102	216.41	245.25	400.88
	64												552.89	513.162	390.409	514.226	404.037	403.738	441.045	542.413	493.724	559.66											360.731	259.878	254.133	490.271	315.347	252.137	290.249	212.144	250.129	381.974
	68																																469.31	236.689	325.599	543.586	408.857	398.777	360.154	331.397	345.153	560.585
Fig.11I
Days elapsed	Vehicle	Paprotrain	Paclitaxel	Paclitaxel+paprotrain
49	1
49	1
49	1
49	1
49	1
49	1
49	1
49	1
49		1
49		1
49		1
49		1
52	1
52			1
52			1
52		1
56	1
56	1
56			1
56			1
56		1
56		1
56				1
56				1
60			1
60			1
60			1
60		1
60		1
60		1
64			1
64			1
64			1
64			1
64				1
64				1
67				0
67				0
67				0
67				0
67				0
67				0
Fig.11J
	Weeks	Ctrl											PTX										Paprotrain										PTX+paprotrain
Body weight change (%)	0	100	110.526	94.7368	94.7368	100	105.263	100	89.4737	0	89.4737	100	115.79	110.526	94.7368	110.526	84.2105	89.4737	105.263	100	89.4737	73.6842	105.263	110.526	110.526	100	100	94.7368	89.4737	94.7368	94.7368	115.79	110.526	100	110.526	110.526	100	89.4737	100	100	89.4737	89.4737
	1	100	110.526	94.7368	94.7368	100	105.263	100	89.4737	68.421	89.4737	100	115.79	110.526	94.7368	110.526	73.6842	84.2105	89.4737	105.263	100	89.4737	105.263	110.526	110.526	100	100	94.7368	89.4737	94.7368	94.7368	115.79	110.526	100	110.526	110.526	89.4737	100	89.4737	100	100	89.4737
	3	110.526	121.053	94.7368	105.263	105.263	115.79	110.526	100	105.263	94.7368	100	115.79	110.526	115.79	115.79	84.2105	94.7368	100	115.79	105.263	94.7368	110.526	121.053	115.79	110.526	110.526	100	100	100	110.526	121.053	115.79	105.263	121.053	110.526	100	110.526	105.263	105.263	110.526	100
	4	121.053	121.053	100	110.526	110.526	110.526	110.526	105.263	100	100	105.263	126.316	121.053	110.526	126.316	89.4737	100	100	115.79	110.526	100	121.053	121.053	115.79	121.053	115.79	100	110.526	105.263	115.79	126.316	121.053	100	126.316	121.053	110.526	115.79	110.526	110.526	110.526	100
	5	131.579	131.579	94.7368	115.79	105.263	121.053	121.053	110.526	115.79	121.053	110.526	126.316	115.79	110.526	131.579	89.4737	105.263	110.526	126.316	131.579	100	131.579	131.579	131.579	131.579	110.526	110.526	115.79	121.053	131.579	121.053	121.053	89.4737	121.053	121.053	110.526	115.79	115.79	121.053	121.053	115.79
	6	131.579	131.579	89.4737	121.053	115.79	121.053	126.316	121.053	115.79	115.79	115.79	131.579	115.79	110.526	126.316	105.263	110.526	110.526	126.316	121.053	110.526	131.579	121.053	131.579	131.579	115.79	115.79	115.79	121.053	131.579	121.053	136.842	94.7368	121.053	126.316	115.79	115.79	115.79	121.053	121.053	115.79
	7	131.579	131.579	89.4737	131.579	105.263	126.316	126.316	105.263	105.263	110.526	121.053	131.579	115.79	110.526	131.579	110.526	110.526	115.79	126.316	131.579	121.053	131.579	121.053	126.316	110.526	110.526	121.053	115.79	121.053	115.79	126.316	126.316	89.4737	121.053	131.579	115.79	121.053	115.79	126.316	121.053	110.526

[truncated: 6 more sheets: Fig.S3, Fig.S4, Fig.S5, Fig.S6, Fig.S7, Fig.S8]
